# Supplementary material for: Increased urea nitrogen salvaging by a remodeled gut microbiota helps nonhibernating pikas maintain protein homeostasis during winter
Source: PLoS Biol. 2025 Oct 16;23(10):e3003436. doi: 10.1371/journal.pbio.3003436 (PMC12530534; doi:10.1371/journal.pbio.3003436)
Supplement: S1 Dataset — This data contains the detailed results of the KEGG pathway enrichment analysis for two separate comparisons: (Sheet1) High-protein (HP) versus Low-protein (LP) diet groups, and (Sheet2) Low-protein (LP) versus Supplementation of the diet with yak fecal bacteria (LPY) groups. Significance was determined using Fisher’s exact test, and pathways with a False Discovery Rate (FDR) corrected p-value < 0.05 were considered significantly enriched. (XLSX) [file pbio.3003436.s012.xlsx]

## Sheet: Pathways enriched HP vs. LP
ID	Enriched pathways	GeneRatio	Background GeneRatio	pvalue	FDR	geneID	Enriched group	Level2	Level1
ko01230	Biosynthesis of amino acids	10/91	239/14187	2.96892e-06	0.000211303	K00058/K00134/K00651/K00766/K00873/K01523/K01647/K01689/K01714/K01733	HP pika	Global and overview maps	Metabolism
ko01240	Biosynthesis of cofactors	12/91	375/14187	4.69563e-06	0.000211303	K00288/K00382/K00763/K01195/K01938/K02495/K03151/K03750/K04487/K05895/K14153/K22391	HP pika	Global and overview maps	Metabolism
ko00550	Peptidoglycan biosynthesis	5/91	53/14187	2.18762e-05	0.000656285	K07009/K08384/K08724/K18866/K23393	HP pika	Glycan biosynthesis and metabolism	Metabolism
ko00010	Glycolysis / Gluconeogenesis	6/91	107/14187	6.33782e-05	0.00118938	K00134/K00138/K00382/K00873/K01689/K02777	HP pika	Carbohydrate metabolism	Metabolism
ko00520	Amino sugar and nucleotide sugar metabolism	7/91	157/14187	6.60765e-05	0.00118938	K00820/K02777/K03431/K04042/K12455/K15855/K18674	HP pika	Carbohydrate metabolism	Metabolism
ko01250	Biosynthesis of nucleotide sugars	7/91	211/14187	0.000409932	0.00614898	K00820/K03431/K04042/K12455/K18674/K21131/K24304	HP pika	Global and overview maps	Metabolism
ko01200	Carbon metabolism	9/91	369/14187	0.000591882	0.00755938	K00033/K00058/K00134/K00382/K00658/K00873/K01647/K01689/K01938	HP pika	Global and overview maps	Metabolism
ko00260	Glycine, serine and threonine metabolism	5/91	109/14187	0.000671945	0.00755938	K00058/K00382/K01733/K22982/K25220	HP pika	Amino acid metabolism	Metabolism
ko00240	Pyrimidine metabolism	5/91	114/14187	0.000823439	0.00823439	K01464/K02566/K06016/K08723/K09769	HP pika	Nucleotide metabolism	Metabolism
ko00785	Lipoic acid metabolism	3/91	31/14187	0.00100764	0.0090688	K00382/K00658/K11381	HP pika	Metabolism of cofactors and vitamins	Metabolism
ko00730	Thiamine metabolism	3/91	36/14187	0.00156397	0.0122935	K03151/K04487/K14153	HP pika	Metabolism of cofactors and vitamins	Metabolism
ko00860	Porphyrin metabolism	5/91	142/14187	0.00218458	0.015124	K01195/K02495/K03405/K04040/K05895	HP pika	Metabolism of cofactors and vitamins	Metabolism
ko00541	O-Antigen nucleotide sugar biosynthesis	4/91	99/14187	0.00374968	0.0241051	K04042/K12455/K21131/K24304	HP pika	Glycan biosynthesis and metabolism	Metabolism
ko00121	Secondary bile acid biosynthesis	2/91	15/14187	0.00404692	0.0242815	K22604/K22605	HP pika	Lipid metabolism	Metabolism
ko01210	2-Oxocarboxylic acid metabolism	4/91	111/14187	0.00562903	0.0316633	K00382/K00658/K01647/K11381	HP pika	Global and overview maps	Metabolism
ko00920	Sulfur metabolism	4/91	115/14187	0.0063734	0.0337416	K00651/K10831/K15551/K15552	HP pika	Energy metabolism	Metabolism
ko01232	Nucleotide metabolism	4/91	123/14187	0.00805252	0.0402626	K00087/K02566/K08723/K13479	HP pika	Global and overview maps	Metabolism
ko00280	Valine, leucine and isoleucine degradation	3/91	71/14187	0.010657	0.0479563	K00022/K00382/K11381	HP pika	Amino acid metabolism	Metabolism
ko01240	Biosynthesis of cofactors	27/161	375/14187	1.37063e-14	1.57622e-12	K00647/K00652/K00788/K00793/K00794/K00798/K00940/K00946/K00950/K01012/K01495/K01661/K01719/K01911/K01918/K02201/K02548/K02551/K03148/K03186/K10810/K10977/K11752/K11782/K19222/K21611/K22699	LP pika	Global and overview maps	Metabolism
ko01230	Biosynthesis of amino acids	19/161	239/14187	2.72973e-11	1.56959e-09	K00150/K00290/K00549/K01089/K01438/K01960/K04093/K04516/K07173/K09011/K09758/K10977/K11645/K11755/K12524/K14187/K14260/K16306/K16370	LP pika	Global and overview maps	Metabolism
ko00540	Lipopolysaccharide biosynthesis	8/161	62/14187	4.64526e-07	1.78068e-05	K00677/K00912/K02517/K02527/K02536/K03269/K16363/K19353	LP pika	Glycan biosynthesis and metabolism	Metabolism
ko00250	Alanine, aspartate and glutamate metabolism	8/161	70/14187	1.2011e-06	3.45316e-05	K00259/K01424/K01744/K09758/K13566/K14260/K19244/K23265	LP pika	Amino acid metabolism	Metabolism
ko00730	Thiamine metabolism	6/161	36/14187	2.85952e-06	6.5769e-05	K00788/K00946/K03148/K10810/K10811/K22699	LP pika	Metabolism of cofactors and vitamins	Metabolism
ko00130	Ubiquinone and other terpenoid-quinone biosynthesis	7/161	59/14187	4.42182e-06	7.60927e-05	K01661/K01911/K02548/K02551/K03186/K11782/K19222	LP pika	Metabolism of cofactors and vitamins	Metabolism
ko01200	Carbon metabolism	16/161	369/14187	4.63173e-06	7.60927e-05	K00024/K00150/K00175/K00241/K00281/K00320/K01676/K01847/K01960/K03781/K11645/K14126/K16306/K16370/K19312/K25008	LP pika	Global and overview maps	Metabolism
ko00270	Cysteine and methionine metabolism	8/161	127/14187	9.87869e-05	0.00142006	K00024/K00549/K01011/K01244/K07173/K08968/K09758/K12524	LP pika	Amino acid metabolism	Metabolism
ko00620	Pyruvate metabolism	8/161	133/14187	0.000136359	0.00174236	K00001/K00024/K00175/K01676/K01960/K10977/K18366/K18930	LP pika	Carbohydrate metabolism	Metabolism
ko00010	Glycolysis / Gluconeogenesis	7/161	107/14187	0.00021448	0.00246652	K00001/K00150/K00175/K00895/K11645/K16306/K16370	LP pika	Carbohydrate metabolism	Metabolism
ko00190	Oxidative phosphorylation	10/161	224/14187	0.000239571	0.0025046	K00241/K00330/K00331/K00338/K00339/K00341/K00342/K00425/K00426/K06019	LP pika	Energy metabolism	Metabolism
ko00740	Riboflavin metabolism	5/161	54/14187	0.000357128	0.00319764	K00793/K00794/K03186/K11752/K19285	LP pika	Metabolism of cofactors and vitamins	Metabolism
ko00790	Folate biosynthesis	6/161	84/14187	0.000381173	0.00319764	K00950/K01495/K06879/K06920/K07589/K10026	LP pika	Metabolism of cofactors and vitamins	Metabolism
ko00470	D-Amino acid metabolism	5/161	55/14187	0.000389278	0.00319764	K01776/K01798/K18011/K19802/K23265	LP pika	Metabolism of other amino acids	Metabolism
ko00720	Other carbon fixation pathways	7/161	121/14187	0.000455051	0.00348872	K00024/K00175/K00241/K01676/K01847/K01960/K25008	LP pika	Energy metabolism	Metabolism
ko00020	Citrate cycle (TCA cycle)	5/161	70/14187	0.00118167	0.00822742	K00024/K00175/K00241/K01676/K01960	LP pika	Carbohydrate metabolism	Metabolism
ko00290	Valine, leucine and isoleucine biosynthesis	3/161	19/14187	0.00121623	0.00822742	K00835/K09011/K14260	LP pika	Amino acid metabolism	Metabolism
ko00500	Starch and sucrose metabolism	6/161	106/14187	0.00130417	0.00833219	K02761/K05988/K07405/K16147/K16150/K20108	LP pika	Carbohydrate metabolism	Metabolism
ko00630	Glyoxylate and dicarboxylate metabolism	6/161	110/14187	0.0015779	0.00955043	K00024/K00281/K01847/K03781/K07749/K19312	LP pika	Carbohydrate metabolism	Metabolism
ko00300	Lysine biosynthesis	4/161	48/14187	0.00210832	0.0121229	K00290/K01798/K10977/K12524	LP pika	Amino acid metabolism	Metabolism
ko00780	Biotin metabolism	3/161	24/14187	0.00243699	0.0133454	K00647/K00652/K01012	LP pika	Metabolism of cofactors and vitamins	Metabolism
ko00550	Peptidoglycan biosynthesis	4/161	53/14187	0.00303688	0.0158746	K01798/K03587/K03814/K19302	LP pika	Glycan biosynthesis and metabolism	Metabolism
ko00230	Purine metabolism	8/161	223/14187	0.00395109	0.0197555	K00525/K00940/K01119/K01488/K01923/K03787/K08289/K23265	LP pika	Nucleotide metabolism	Metabolism
ko00621	Dioxin degradation	3/161	31/14187	0.00510725	0.0244722	K01617/K18364/K18366	LP pika	Xenobiotics biodegradation and metabolism	Metabolism
ko00900	Terpenoid backbone biosynthesis	4/161	63/14187	0.00566093	0.0260403	K01641/K03186/K06013/K06981	LP pika	Metabolism of terpenoids and polyketides	Metabolism
ko00622	Xylene degradation	3/161	34/14187	0.00663261	0.028893	K01617/K18364/K18366	LP pika	Xenobiotics biodegradation and metabolism	Metabolism
ko00680	Methane metabolism	7/161	195/14187	0.00686632	0.028893	K00024/K00320/K10977/K11645/K14126/K16306/K16370	LP pika	Energy metabolism	Metabolism
ko00220	Arginine biosynthesis	4/161	67/14187	0.00703481	0.028893	K01438/K01941/K14260/K23265	LP pika	Amino acid metabolism	Metabolism
ko00450	Selenocompound metabolism	3/161	36/14187	0.00778439	0.0298402	K00549/K11717/K12529	LP pika	Metabolism of other amino acids	Metabolism
ko00710	Carbon fixation by Calvin cycle	3/161	36/14187	0.00778439	0.0298402	K00024/K00150/K11645	LP pika	Energy metabolism	Metabolism
ko01210	2-Oxocarboxylic acid metabolism	5/161	111/14187	0.00864193	0.0320588	K00175/K01438/K09011/K10977/K14260	LP pika	Global and overview maps	Metabolism
ko00051	Fructose and mannose metabolism	5/161	114/14187	0.00963572	0.0325914	K00895/K01840/K11645/K16306/K16370	LP pika	Carbohydrate metabolism	Metabolism
ko00240	Pyrimidine metabolism	5/161	114/14187	0.00963572	0.0325914	K00525/K00857/K00940/K01119/K03787	LP pika	Nucleotide metabolism	Metabolism
ko00650	Butanoate metabolism	5/161	114/14187	0.00963572	0.0325914	K00175/K00241/K01641/K18366/K23259	LP pika	Carbohydrate metabolism	Metabolism
ko00400	Phenylalanine, tyrosine and tryptophan biosynthesis	4/161	74/14187	0.009937	0.0326501	K04093/K04516/K14187/K16306	LP pika	Amino acid metabolism	Metabolism
ko01232	Nucleotide metabolism	5/161	123/14187	0.0130835	0.0417945	K00525/K00857/K00940/K01488/K03787	LP pika	Global and overview maps	Metabolism
ko00791	Atrazine degradation	2/161	16/14187	0.0138369	0.0430064	K01941/K03382	LP pika	Xenobiotics biodegradation and metabolism	Metabolism
ko00440	Phosphonate and phosphinate metabolism	3/161	46/14187	0.0152436	0.0458999	K03430/K06167/K19670	LP pika	Metabolism of other amino acids	Metabolism
ko04980	Cobalamin transport and metabolism	2/161	17/14187	0.0155661	0.0458999	K00798/K01847	LP pika	Digestive system	Organismal Systems
ko00340	Histidine metabolism	3/161	47/14187	0.01615	0.0464312	K01089/K01479/K11755	LP pika	Amino acid metabolism	Metabolism

## Sheet: Pathways enriched LP vs. LPY
	ID	Description	GeneRatio	BgRatio	pvalue	FDR	geneID	Enriched group	Level2	Level1
ko00780	ko00780	Biotin metabolism	0.333333	24/14187	0.00506684	0.0253342	K02169	LP pika	Carbohydrate metabolism	Metabolism
ko00030	ko00030	Pentose phosphate pathway	0.333333	89/14187	0.0187035	0.0467588	K03738	LP pika	Cancer: overview	Human Diseases
ko01240	ko01240	Biosynthesis of cofactors	0.666667	375/14187	0.00205396	0.00821586	K01012/K01495	LPY pika	Carbohydrate metabolism	Metabolism
ko00780	ko00780	Biotin metabolism	0.333333	24/14187	0.00506684	0.0101337	K01012	LPY pika	Carbohydrate metabolism	Metabolism
ko00790	ko00790	Folate biosynthesis	0.333333	84/14187	0.017659	0.0235454	K01495	LPY pika	Cancer: overview	Human Diseases
ko00330	ko00330	Arginine and proline metabolism	0.333333	114/14187	0.0239151	0.0239151	K01480	LPY pika	Amino acid metabolism	Metabolism
