# Supplementary material for: Increased urea nitrogen salvaging by a remodeled gut microbiota helps nonhibernating pikas maintain protein homeostasis during winter
Source: PLoS Biol. 2025 Oct 16;23(10):e3003436. doi: 10.1371/journal.pbio.3003436 (PMC12530534; doi:10.1371/journal.pbio.3003436)
Supplement: S2 Dataset — (Sheet 1): MAG assembly and quality statistics. This sheet provides comprehensive assembly and quality information for all 1,382 medium- and high-quality MAGs used in this study. (Sheet 2) MAGs encoding urease homologs. This sheet provides a focused list of all MAGs that were found to encode at least one subunit of the urease enzyme complex (ureA, ureB, ureC, ureD, ureE, ureF, and ureG). (XLSX) [file pbio.3003436.s013.xlsx]

## Sheet: Assembly information
Genome ID	Completeness(%)	Contamination(%)	Quality assessment	GC (%)	N50 (bp)	Domain	Phylum	Class	Order	Family	classification	Genus	Species	MAGs name	MAGs encode urease
HP_MXB_maxbin2_bins.0446.fa	50.44	9.83	Medium	53.48	1477	Bacteria	Actinomycetota	Coriobacteriia	Coriobacteriales	Eggerthellaceae	MGBC163016	MGBC163016 sp. bin1		MGBC163016 sp. bin1
MP_MTB_bin.2653.fa	75.34	4.46	Medium	37.74	5066	Bacteria	Bacillota	Bacilli	Erysipelotrichales	Coprobacillaceae	Fimiplasma	Fimiplasma sp. bin2		Fimiplasma sp. bin2
HP_MTB_bin.1926.fa	59.64	0.46	Medium	32.5	5376	Bacteria	Bacillota	Bacilli	Erysipelotrichales	Erysipelotrichaceae		Erysipelotrichaceae sp. bin3		Erysipelotrichaceae sp. bin3
HP_MTB_bin.1136.fa	53.6	1.27	Medium	38.68	5099	Bacteria	Bacillota	Bacilli	Erysipelotrichales	Erysipelotrichaceae	RGIG1896	RGIG1896 sp. bin4		RGIG1896 sp. bin4
MP_MTB_bin.2708.fa	86.55	0.13	High	41.28	69877	Bacteria	Bacillota	Bacilli	Erysipelotrichales	Erysipelotrichaceae	RGIG4607	RGIG4607 sp. bin5		RGIG4607 sp. bin5
HP_MXB_maxbin2_bins.0381.fa	86.29	0.03	High	28.57	85214	Bacteria	Bacillota	Bacilli	Mycoplasmatales	Mycoplasmoidaceae	Ureaplasma	Ureaplasma sp. bin6		Ureaplasma sp. bin6
HP_MTB_bin.1839.fa	80.52	7.04	High	28.01	3599	Bacteria	Bacillota	Bacilli	RF39	UBA660	Aphodocola	Aphodocola sp. bin7		Aphodocola sp. bin7
HP_MTB_bin.2352.fa	94.96	8.13	High	24.9	19785	Bacteria	Bacillota	Bacilli	RF39	UBA660	CAG-433	CAG-433 sp. bin8		CAG-433 sp. bin8
LP_MTB_bin.408.fa	93.56	0.89	High	27.06	737616	Bacteria	Bacillota	Bacilli	RF39	UBA660	CAG-582	CAG-582 sp. bin9		CAG-582 sp. bin9
LP_MTB_bin.2109.fa	71.15	4.77	Medium	25.24	7259	Bacteria	Bacillota	Bacilli	RF39	UBA660	CAJLIR01	CAJLIR01 sp. bin10		CAJLIR01 sp. bin10
MP_MTB_bin.1177.fa	91.89	4.26	High	26.76	33156	Bacteria	Bacillota	Bacilli	RF39	UBA660	CALWAM01	CALWAM01 sp. bin11		CALWAM01 sp. bin11
LPY_MXB_maxbin2_bins.0415.fa	95.37	1.93	High	25.68	156839	Bacteria	Bacillota	Bacilli	RF39	UBA660	Coprovivens	Coprovivens sp. bin12		Coprovivens sp. bin12
MP_MTB_bin.1782.fa	89.42	3.15	High	27.67	13006	Bacteria	Bacillota	Bacilli	RF39	UBA660	Coprovivens	Coprovivens sp. bin13		Coprovivens sp. bin13
MP_MTB_bin.2436.fa	91.96	5.47	High	27.52	22268	Bacteria	Bacillota	Bacilli	RF39	UBA660	Coprovivens	Coprovivens sp. bin14		Coprovivens sp. bin14
LPY_MXB_maxbin2_bins.0516.fa	94.05	5.38	High	27.64	54855	Bacteria	Bacillota	Bacilli	RF39	UBA660	MGBC108787	MGBC108787 sp. bin15		MGBC108787 sp. bin15
LP_MTB_bin.1752.fa	60.92	0.43	Medium	26.72	3107	Bacteria	Bacillota	Bacilli	RF39	UBA660	MGBC139354	MGBC139354 sp. bin16		MGBC139354 sp. bin16
HP_MTB_bin.173.fa	61.29	3.44	Medium	25.48	6521	Bacteria	Bacillota	Bacilli	RF39	UBA660	RGIG9169	RGIG9169 sp. bin17		RGIG9169 sp. bin17
HP_MTB_bin.1015.fa	85.11	3.48	High	27.4	38326	Bacteria	Bacillota	Bacilli	RF39	UBA660	RUG13868	RUG13868 sp. bin18		RUG13868 sp. bin18
HP_MTB_bin.2098.fa	59.76	8.09	Medium	27.37	5000	Bacteria	Bacillota	Bacilli	RF39	UBA660	Scybalousia	Scybalousia sp. bin19		Scybalousia sp. bin19
HP_MTB_bin.1729.fa	90.93	1.08	High	25.26	161997	Bacteria	Bacillota	Bacilli	RF39	UBA660	SIG200	SIG200 sp. bin20		SIG200 sp. bin20
LPY_MTB_bin.2121.fa	64.36	3.36	Medium	25.03	15279	Bacteria	Bacillota	Bacilli	RF39	UBA660	SIG200	SIG200 sp. bin21		SIG200 sp. bin21
LPY_MTB_bin.1688.fa	74.13	4.44	Medium	26.08	8026	Bacteria	Bacillota	Bacilli	RF39	UBA660	UBA3631	UBA3631 sp. bin22		UBA3631 sp. bin22
LP_MTB_bin.570.fa	87	3.51	High	26	60209	Bacteria	Bacillota	Bacilli	RF39	UBA660	UBA3631	UBA3631 sp. bin23		UBA3631 sp. bin23
LP_MTB_bin.1198.fa	95.11	5.25	High	26.77	54898	Bacteria	Bacillota	Bacilli	RF39	UBA660	UBA3789	UBA3789 sp. bin24		UBA3789 sp. bin24
HP_MTB_bin.2495.fa	63.38	8.85	Medium	25.06	5906	Bacteria	Bacillota	Bacilli	RF39	UBA660	UBA5578	UBA5578 sp. bin25		UBA5578 sp. bin25
LPY_MTB_bin.2098.fa	60.87	8.04	Medium	26.04	2795	Bacteria	Bacillota	Bacilli	RF39	UBA660	UBA5578	UBA5578 sp. bin26		UBA5578 sp. bin26
LPY_MTB_bin.2335.fa	93.35	8.29	High	27.15	27219	Bacteria	Bacillota	Bacilli	RF39	UBA660	UBA5578	UBA5578 sp. bin27		UBA5578 sp. bin27
HP_MTB_bin.376.fa	71.05	2.17	Medium	28.27	5057	Bacteria	Bacillota	Bacilli	RF39	UBA660	UMGS995	UMGS995 sp. bin28		UMGS995 sp. bin28
MP_MTB_bin.1069.fa	79.21	1.8	Medium	27.18	23559	Bacteria	Bacillota	Bacilli	RFN20	CAG-631	Caccosoma	Caccosoma sp. bin29		Caccosoma sp. bin29
HP_MTB_bin.1089.fa	50.55	0.36	Medium	46.24	5989	Bacteria	Bacillota_A	Clostridia	Christensenellales	Borkfalkiaceae	Coproplasma	Coproplasma sp. bin30		Coproplasma sp. bin30
HP_MTB_bin.1582.fa	71	0.83	Medium	50.77	17104	Bacteria	Bacillota_A	Clostridia	Christensenellales	Borkfalkiaceae	Coproplasma	Coproplasma sp. bin31		Coproplasma sp. bin31
HP_MTB_bin.402.fa	68.22	3.89	Medium	44.82	5617	Bacteria	Bacillota_A	Clostridia	Christensenellales	Borkfalkiaceae	Coproplasma	Coproplasma sp. bin32		Coproplasma sp. bin32
HP_MTB_bin.727.fa	81.04	3.13	High	46.72	26392	Bacteria	Bacillota_A	Clostridia	Christensenellales	Borkfalkiaceae	Coproplasma	Coproplasma sp. bin33		Coproplasma sp. bin33
LPY_MTB_bin.2117.fa	96.16	6.79	High	44.63	304401	Bacteria	Bacillota_A	Clostridia	Christensenellales	Borkfalkiaceae	Coproplasma	Coproplasma sp. bin34		Coproplasma sp. bin34
LPY_MTB_bin.2218.fa	80.84	0.05	High	43.58	255007	Bacteria	Bacillota_A	Clostridia	Christensenellales	Borkfalkiaceae	Coproplasma	Coproplasma sp. bin35		Coproplasma sp. bin35
LPY_MXB_maxbin2_bins.0304.fa	83.45	3.35	High	44.72	11395	Bacteria	Bacillota_A	Clostridia	Christensenellales	Borkfalkiaceae	Coproplasma	Coproplasma sp. bin36		Coproplasma sp. bin36
LPY_MXB_maxbin2_bins.0675.fa	95.91	2.37	High	45.62	94249	Bacteria	Bacillota_A	Clostridia	Christensenellales	Borkfalkiaceae	Coproplasma	Coproplasma sp. bin37		Coproplasma sp. bin37
LP_MTB_bin.1587.fa	75.88	0.04	Medium	46.45	80605	Bacteria	Bacillota_A	Clostridia	Christensenellales	Borkfalkiaceae	Coproplasma	Coproplasma sp. bin38		Coproplasma sp. bin38
LP_MTB_bin.2417.fa	57.22	5.85	Medium	46.64	15836	Bacteria	Bacillota_A	Clostridia	Christensenellales	Borkfalkiaceae	Coproplasma	Coproplasma sp. bin39		Coproplasma sp. bin39
MP_MTB_bin.1709.fa	95.57	0.28	High	44.66	90014	Bacteria	Bacillota_A	Clostridia	Christensenellales	Borkfalkiaceae	Coproplasma	Coproplasma sp. bin40		Coproplasma sp. bin40
MP_MXB_maxbin2_bins.0452.fa	96.04	1.28	High	45.91	286342	Bacteria	Bacillota_A	Clostridia	Christensenellales	Borkfalkiaceae	Coproplasma	Coproplasma sp. bin41		Coproplasma sp. bin41
HP_MTB_bin.1625.fa	72.54	7.01	Medium	56.08	7941	Bacteria	Bacillota_A	Clostridia	Christensenellales	Borkfalkiaceae	Gallimonas	Gallimonas sp. bin42		Gallimonas sp. bin42
HP_MTB_bin.2285.fa	93.58	1.64	High	55.49	63355	Bacteria	Bacillota_A	Clostridia	Christensenellales	Borkfalkiaceae	Gallimonas	Gallimonas sp. bin43		Gallimonas sp. bin43
HP_MTB_bin.2397.fa	63.47	0.19	Medium	53.94	119042	Bacteria	Bacillota_A	Clostridia	Christensenellales	Borkfalkiaceae	Gallimonas	Gallimonas sp. bin44		Gallimonas sp. bin44
HP_MTB_bin.2524.fa	70.53	0.77	Medium	55.63	12461	Bacteria	Bacillota_A	Clostridia	Christensenellales	Borkfalkiaceae	Gallimonas	Gallimonas sp. bin45		Gallimonas sp. bin45
LPY_MTB_bin.832.fa	99.41	1.41	High	54.64	151700	Bacteria	Bacillota_A	Clostridia	Christensenellales	Borkfalkiaceae	Gallimonas	Gallimonas sp. bin46		Gallimonas sp. bin46
HP_MTB_bin.1057.fa	70.55	0.85	Medium	49.03	7574	Bacteria	Bacillota_A	Clostridia	Christensenellales	CAG-138		CAG-138 sp. bin47		CAG-138 sp. bin47
HP_MTB_bin.1476.fa	96.96	0.02	High	48.38	121882	Bacteria	Bacillota_A	Clostridia	Christensenellales	CAG-138		CAG-138 sp. bin48		CAG-138 sp. bin48
HP_MTB_bin.1690.fa	93.65	0	High	46.3	58608	Bacteria	Bacillota_A	Clostridia	Christensenellales	CAG-138		CAG-138 sp. bin49		CAG-138 sp. bin49
HP_MTB_bin.572.fa	86.26	0.01	High	51.36	64649	Bacteria	Bacillota_A	Clostridia	Christensenellales	CAG-138		CAG-138 sp. bin50		CAG-138 sp. bin50
HP_MTB_bin.972.fa	86.34	0.57	High	46.61	11141	Bacteria	Bacillota_A	Clostridia	Christensenellales	CAG-138		CAG-138 sp. bin51		CAG-138 sp. bin51
LP_MXB_maxbin2_bins.0435.fa	57.89	5.49	Medium	46.81	3396	Bacteria	Bacillota_A	Clostridia	Christensenellales	CAG-138		CAG-138 sp. bin52		CAG-138 sp. bin52
MP_MTB_bin.203.fa	60.56	0.02	Medium	49.62	8391	Bacteria	Bacillota_A	Clostridia	Christensenellales	CAG-138		CAG-138 sp. bin53		CAG-138 sp. bin53
MP_MTB_bin.2263.fa	79.49	1.26	Medium	48.13	22362	Bacteria	Bacillota_A	Clostridia	Christensenellales	CAG-138		CAG-138 sp. bin54		CAG-138 sp. bin54
MP_MTB_bin.2275.fa	82.17	3.58	High	47.44	53552	Bacteria	Bacillota_A	Clostridia	Christensenellales	CAG-138		CAG-138 sp. bin55		CAG-138 sp. bin55
MP_MTB_bin.922.fa	95.62	0.01	High	48.48	95665	Bacteria	Bacillota_A	Clostridia	Christensenellales	CAG-138		CAG-138 sp. bin56		CAG-138 sp. bin56
MP_MTB_bin.2685.fa	91.22	1.28	High	50.88	34629	Bacteria	Bacillota_A	Clostridia	Christensenellales	CAG-138	PeH17	PeH17 sp. bin57		PeH17 sp. bin57
LP_MTB_bin.772.fa	77.09	5.63	Medium	57.49	15486	Bacteria	Bacillota_A	Clostridia	Christensenellales	CAG-138	UBA1685	UBA1685 sp. bin58		UBA1685 sp. bin58
HP_MTB_bin.2219.fa	75.43	2.15	Medium	49.15	9478	Bacteria	Bacillota_A	Clostridia	Christensenellales	CAG-314	Fimimonas	Fimimonas sp. bin59		Fimimonas sp. bin59
HP_MTB_bin.331.fa	59.94	0.39	Medium	48.26	7594	Bacteria	Bacillota_A	Clostridia	Christensenellales	CAG-314	Fimimonas	Fimimonas sp. bin60		Fimimonas sp. bin60
HP_MTB_bin.51.fa	66.44	2.01	Medium	45.49	8666	Bacteria	Bacillota_A	Clostridia	Christensenellales	CAG-314	Fimimonas	Fimimonas sp. bin61		Fimimonas sp. bin61
LPY_MTB_bin.1338.fa	71.53	2.15	Medium	47.3	11275	Bacteria	Bacillota_A	Clostridia	Christensenellales	CAG-314	Fimimonas	Fimimonas sp. bin62		Fimimonas sp. bin62
LPY_MTB_bin.354.fa	94.44	2.92	High	46.71	127622	Bacteria	Bacillota_A	Clostridia	Christensenellales	CAG-314	Fimimonas	Fimimonas sp. bin63		Fimimonas sp. bin63
LPY_MTB_bin.945.fa	68.54	1.43	Medium	49.78	6416	Bacteria	Bacillota_A	Clostridia	Christensenellales	CAG-314	Fimimonas	Fimimonas sp. bin64		Fimimonas sp. bin64
LPY_MXB_maxbin2_bins.0268.fa	96.15	3.09	High	43.76	206973	Bacteria	Bacillota_A	Clostridia	Christensenellales	CAG-314	Fimimonas	Fimimonas sp. bin65		Fimimonas sp. bin65
LP_MTB_bin.2646.fa	97.62	2.19	High	43.46	165912	Bacteria	Bacillota_A	Clostridia	Christensenellales	CAG-314	Fimimonas	Fimimonas sp. bin66		Fimimonas sp. bin66
LP_MXB_maxbin2_bins.0015.fa	52.94	2.75	Medium	49.51	2036	Bacteria	Bacillota_A	Clostridia	Christensenellales	CAG-314	Fimimonas	Fimimonas sp. bin67		Fimimonas sp. bin67
MP_MTB_bin.1933.fa	92.16	6.64	High	46.67	900320	Bacteria	Bacillota_A	Clostridia	Christensenellales	CAG-314	Fimimonas	Fimimonas sp. bin68		Fimimonas sp. bin68
MP_MTB_bin.1537.fa	67.41	2.08	Medium	57.25	86600	Bacteria	Bacillota_A	Clostridia	Christensenellales	CAG-74	Faecivicinus	Faecivicinus sp. bin69		Faecivicinus sp. bin69
HP_MTB_bin.1901.fa	93.27	3.79	High	58.18	18917	Bacteria	Bacillota_A	Clostridia	Christensenellales	CAG-74	Firm-10	Firm-10 sp. bin70		Firm-10 sp. bin70
LPY_MTB_bin.213.fa	72.34	8.83	Medium	59.34	6556	Bacteria	Bacillota_A	Clostridia	Christensenellales	CAG-74	RUG563	RUG563 sp. bin71		RUG563 sp. bin71
MP_MTB_bin.1026.fa	96	4.19	High	57.26	21579	Bacteria	Bacillota_A	Clostridia	Christensenellales	CAG-74	RUG563	RUG563 sp. bin72		RUG563 sp. bin72
MP_MXB_maxbin2_bins.0651.fa	98.41	0.31	High	55.65	118829	Bacteria	Bacillota_A	Clostridia	Christensenellales	CAG-74	RUG563	RUG563 sp. bin73		RUG563 sp. bin73
HP_MTB_bin.1441.fa	85.37	7.79	High	61.47	9644	Bacteria	Bacillota_A	Clostridia	Christensenellales	CAG-74	SFTH01	SFTH01 sp. bin74		SFTH01 sp. bin74
MP_MTB_bin.2419.fa	66.6	2.44	Medium	59.68	7309	Bacteria	Bacillota_A	Clostridia	Christensenellales	CAG-74	SFTH01	SFTH01 sp. bin75		SFTH01 sp. bin75
MP_MTB_bin.53.fa	77.74	5.76	Medium	60.04	39746	Bacteria	Bacillota_A	Clostridia	Christensenellales	CAG-74	SFTH01	SFTH01 sp. bin76		SFTH01 sp. bin76
MP_MTB_bin.84.fa	74.73	7.91	Medium	61.61	27124	Bacteria	Bacillota_A	Clostridia	Christensenellales	CAG-74	SFTH01	SFTH01 sp. bin77		SFTH01 sp. bin77
HP_MTB_bin.1011.fa	73.87	1.12	Medium	59.69	15389	Bacteria	Bacillota_A	Clostridia	Christensenellales	CAG-74	UBA11524	UBA11524 sp. bin78		UBA11524 sp. bin78
HP_MTB_bin.1135.fa	60.92	4.41	Medium	61.45	12593	Bacteria	Bacillota_A	Clostridia	Christensenellales	CAG-74	UBA11524	UBA11524 sp. bin79		UBA11524 sp. bin79
HP_MTB_bin.1361.fa	51.35	6.56	Medium	62.04	5510	Bacteria	Bacillota_A	Clostridia	Christensenellales	CAG-74	UBA11524	UBA11524 sp. bin80		UBA11524 sp. bin80
HP_MTB_bin.1950.fa	55.1	4.36	Medium	60.25	57136	Bacteria	Bacillota_A	Clostridia	Christensenellales	CAG-74	UBA11524	UBA11524 sp. bin81		UBA11524 sp. bin81
HP_MTB_bin.1996.fa	77.47	6.38	Medium	59.63	37528	Bacteria	Bacillota_A	Clostridia	Christensenellales	CAG-74	UBA11524	UBA11524 sp. bin82		UBA11524 sp. bin82
HP_MTB_bin.2037.fa	82.93	8.64	High	61.25	99843	Bacteria	Bacillota_A	Clostridia	Christensenellales	CAG-74	UBA11524	UBA11524 sp. bin83		UBA11524 sp. bin83
HP_MTB_bin.2141.fa	77.65	7.49	Medium	60.66	50215	Bacteria	Bacillota_A	Clostridia	Christensenellales	CAG-74	UBA11524	UBA11524 sp. bin84		UBA11524 sp. bin84
HP_MTB_bin.2342.fa	53.19	3.65	Medium	59.02	6226	Bacteria	Bacillota_A	Clostridia	Christensenellales	CAG-74	UBA11524	UBA11524 sp. bin85		UBA11524 sp. bin85
HP_MTB_bin.2437.fa	80.86	3.84	High	62.15	34886	Bacteria	Bacillota_A	Clostridia	Christensenellales	CAG-74	UBA11524	UBA11524 sp. bin86		UBA11524 sp. bin86
HP_MTB_bin.2532.fa	90.64	0.8	High	61.9	171156	Bacteria	Bacillota_A	Clostridia	Christensenellales	CAG-74	UBA11524	UBA11524 sp. bin87		UBA11524 sp. bin87
HP_MTB_bin.551.fa	53.71	7.83	Medium	63.27	5896	Bacteria	Bacillota_A	Clostridia	Christensenellales	CAG-74	UBA11524	UBA11524 sp. bin88		UBA11524 sp. bin88
HP_MTB_bin.668.fa	82.5	3.04	High	61.89	73534	Bacteria	Bacillota_A	Clostridia	Christensenellales	CAG-74	UBA11524	UBA11524 sp. bin89		UBA11524 sp. bin89
HP_MTB_bin.984.fa	63.25	2.67	Medium	61.96	34056	Bacteria	Bacillota_A	Clostridia	Christensenellales	CAG-74	UBA11524	UBA11524 sp. bin90		UBA11524 sp. bin90
LPY_MTB_bin.115.fa	83.84	9.31	High	60.36	25024	Bacteria	Bacillota_A	Clostridia	Christensenellales	CAG-74	UBA11524	UBA11524 sp. bin91		UBA11524 sp. bin91
LPY_MTB_bin.1304.fa	77.21	2.91	Medium	61.06	39237	Bacteria	Bacillota_A	Clostridia	Christensenellales	CAG-74	UBA11524	UBA11524 sp. bin92		UBA11524 sp. bin92
LPY_MTB_bin.1391.fa	78.53	1.3	Medium	61.28	344754	Bacteria	Bacillota_A	Clostridia	Christensenellales	CAG-74	UBA11524	UBA11524 sp. bin93		UBA11524 sp. bin93
LPY_MTB_bin.182.fa	79.16	4.93	Medium	62.7	18001	Bacteria	Bacillota_A	Clostridia	Christensenellales	CAG-74	UBA11524	UBA11524 sp. bin94		UBA11524 sp. bin94
LPY_MTB_bin.769.fa	84.12	2.41	High	62.77	56416	Bacteria	Bacillota_A	Clostridia	Christensenellales	CAG-74	UBA11524	UBA11524 sp. bin95		UBA11524 sp. bin95
LPY_MTB_bin.903.fa	80.34	4.15	High	60.57	39028	Bacteria	Bacillota_A	Clostridia	Christensenellales	CAG-74	UBA11524	UBA11524 sp. bin96		UBA11524 sp. bin96
LPY_MXB_maxbin2_bins.0684.fa	91.75	8.63	High	61.26	53853	Bacteria	Bacillota_A	Clostridia	Christensenellales	CAG-74	UBA11524	UBA11524 sp. bin97		UBA11524 sp. bin97
LP_MTB_bin.1257.fa	77.17	3.97	Medium	62.33	22839	Bacteria	Bacillota_A	Clostridia	Christensenellales	CAG-74	UBA11524	UBA11524 sp. bin98		UBA11524 sp. bin98
LP_MTB_bin.1361.fa	79.88	5.89	Medium	62.55	18165	Bacteria	Bacillota_A	Clostridia	Christensenellales	CAG-74	UBA11524	UBA11524 sp. bin99		UBA11524 sp. bin99
LP_MTB_bin.1846.fa	72.44	4.44	Medium	61.95	10742	Bacteria	Bacillota_A	Clostridia	Christensenellales	CAG-74	UBA11524	UBA11524 sp. bin100		UBA11524 sp. bin100
LP_MTB_bin.2055.fa	71.19	7.19	Medium	62.52	5245	Bacteria	Bacillota_A	Clostridia	Christensenellales	CAG-74	UBA11524	UBA11524 sp. bin101		UBA11524 sp. bin101
LP_MTB_bin.2480.fa	62.8	2.81	Medium	60.53	36559	Bacteria	Bacillota_A	Clostridia	Christensenellales	CAG-74	UBA11524	UBA11524 sp. bin102		UBA11524 sp. bin102
LP_MTB_bin.2576.fa	51.93	1.42	Medium	60.87	6545	Bacteria	Bacillota_A	Clostridia	Christensenellales	CAG-74	UBA11524	UBA11524 sp. bin103		UBA11524 sp. bin103
LP_MTB_bin.2683.fa	84.01	3.29	High	61.14	35062	Bacteria	Bacillota_A	Clostridia	Christensenellales	CAG-74	UBA11524	UBA11524 sp. bin104		UBA11524 sp. bin104
LP_MTB_bin.684.fa	84.54	6.04	High	63.05	23382	Bacteria	Bacillota_A	Clostridia	Christensenellales	CAG-74	UBA11524	UBA11524 sp. bin105		UBA11524 sp. bin105
LP_MTB_bin.99.fa	80.19	5.13	High	62.08	17345	Bacteria	Bacillota_A	Clostridia	Christensenellales	CAG-74	UBA11524	UBA11524 sp. bin106		UBA11524 sp. bin106
MP_MTB_bin.1108.fa	61.7	6.81	Medium	61.96	16103	Bacteria	Bacillota_A	Clostridia	Christensenellales	CAG-74	UBA11524	UBA11524 sp. bin107		UBA11524 sp. bin107
MP_MTB_bin.1686.fa	69.4	4.8	Medium	60.74	135673	Bacteria	Bacillota_A	Clostridia	Christensenellales	CAG-74	UBA11524	UBA11524 sp. bin108		UBA11524 sp. bin108
MP_MTB_bin.2004.fa	76.45	2.25	Medium	62.47	50365	Bacteria	Bacillota_A	Clostridia	Christensenellales	CAG-74	UBA11524	UBA11524 sp. bin109		UBA11524 sp. bin109
MP_MTB_bin.287.fa	50.51	7.03	Medium	62.91	4581	Bacteria	Bacillota_A	Clostridia	Christensenellales	CAG-74	UBA11524	UBA11524 sp. bin110		UBA11524 sp. bin110
MP_MTB_bin.585.fa	95.29	6.81	High	61.35	31569	Bacteria	Bacillota_A	Clostridia	Christensenellales	CAG-74	UBA11524	UBA11524 sp. bin111		UBA11524 sp. bin111
MP_MTB_bin.91.fa	69.99	0.99	Medium	61.52	66826	Bacteria	Bacillota_A	Clostridia	Christensenellales	CAG-74	UBA11524	UBA11524 sp. bin112		UBA11524 sp. bin112
MP_MTB_bin.94.fa	59.93	7.89	Medium	60.53	6273	Bacteria	Bacillota_A	Clostridia	Christensenellales	CAG-74	UBA11524	UBA11524 sp. bin113		UBA11524 sp. bin113
MP_MTB_bin.992.fa	53.14	1.55	Medium	59.62	13562	Bacteria	Bacillota_A	Clostridia	Christensenellales	CAG-74	UBA11524	UBA11524 sp. bin114		UBA11524 sp. bin114
MP_MTB_bin.996.fa	73.87	4.69	Medium	63.81	33049	Bacteria	Bacillota_A	Clostridia	Christensenellales	CAG-74	UBA11524	UBA11524 sp. bin115		UBA11524 sp. bin115
MP_MXB_maxbin2_bins.0427.fa	92.72	9.48	High	60.79	69161	Bacteria	Bacillota_A	Clostridia	Christensenellales	CAG-74	UBA11524	UBA11524 sp. bin116		UBA11524 sp. bin116
MP_MXB_maxbin2_bins.0780.fa	86.19	9.18	High	61.96	22037	Bacteria	Bacillota_A	Clostridia	Christensenellales	CAG-74	UBA11524	UBA11524 sp. bin117		UBA11524 sp. bin117
HP_MTB_bin.1338.fa	59.55	4.28	Medium	56.49	4235	Bacteria	Bacillota_A	Clostridia	Christensenellales	CAG-74	UBA1224	UBA1224 sp. bin118		UBA1224 sp. bin118
HP_MTB_bin.766.fa	84.74	8.64	High	59.34	49038	Bacteria	Bacillota_A	Clostridia	Christensenellales	CAG-74	UBA1224	UBA1224 sp. bin119		UBA1224 sp. bin119
HP_MTB_bin.1879.fa	70.86	5.82	Medium	62.28	12605	Bacteria	Bacillota_A	Clostridia	Christensenellales	CAG-74	Ventricola	Ventricola sp. bin120		Ventricola sp. bin120
HP_MXB_maxbin2_bins.0712.fa	95.83	0.56	High	63.76	47292	Bacteria	Bacillota_A	Clostridia	Christensenellales	CAG-74	Ventricola	Ventricola sp. bin121		Ventricola sp. bin121
LP_MTB_bin.385.fa	93.65	2.18	High	62.52	10187	Bacteria	Bacillota_A	Clostridia	Christensenellales	CAG-74	Ventricola	Ventricola sp. bin122		Ventricola sp. bin122
MP_MTB_bin.2277.fa	73.51	3.85	Medium	63.86	13710	Bacteria	Bacillota_A	Clostridia	Christensenellales	CAG-74	Ventricola	Ventricola sp. bin123		Ventricola sp. bin123
MP_MTB_bin.1760.fa	73.62	0.48	Medium	45.67	6892	Bacteria	Bacillota_A	Clostridia	Christensenellales	CAG-917	CAG-475	CAG-475 sp. bin124		CAG-475 sp. bin124
MP_MTB_bin.289.fa	88.65	0.11	High	52.85	288846	Bacteria	Bacillota_A	Clostridia	Christensenellales	Christensenellaceae	QANA01	QANA01 sp. bin125		QANA01 sp. bin125
HP_MTB_bin.1904.fa	76.77	1.68	Medium	53.71	11969	Bacteria	Bacillota_A	Clostridia	Christensenellales	Christensenellaceae	QANA01	QANA01 sp019420265 bin126	QANA01 sp019420265	QANA01 sp019420265 bin126
LP_MTB_bin.450.fa	61.62	0.31	Medium	46.03	6087	Bacteria	Bacillota_A	Clostridia	Christensenellales	Pumilibacteraceae	CAG-552	CAG-552 sp. bin127		CAG-552 sp. bin127
MP_MTB_bin.48.fa	72.97	3.91	Medium	33.49	6450	Bacteria	Bacillota_A	Clostridia	Christensenellales	UBA1242	CAKVOD01	CAKVOD01 sp. bin128		CAKVOD01 sp. bin128
LP_MTB_bin.43.fa	68.43	3.41	Medium	35.96	4456	Bacteria	Bacillota_A	Clostridia	Christensenellales	UBA1242	RGIG1681	RGIG1681 sp. bin129		RGIG1681 sp. bin129
LPY_MTB_bin.142.fa	92.31	0.3	High	45.17	866351	Bacteria	Bacillota_A	Clostridia	Christensenellales	UBA1242	RGIG8050	RGIG8050 sp. bin130		RGIG8050 sp. bin130
MP_MXB_maxbin2_bins.0857.fa	56.19	2.78	Medium	33.66	1803	Bacteria	Bacillota_A	Clostridia	Christensenellales	UBA1242	UBA7584	UBA7584 sp. bin131		UBA7584 sp. bin131
MP_MTB_bin.413.fa	74.59	0.56	Medium	59.65	5235	Bacteria	Bacillota_A	Clostridia	Christensenellales	UBA1750	CALWRM01	CALWRM01 sp. bin132		CALWRM01 sp. bin132
HP_MTB_bin.1869.fa	69.13	2.33	Medium	50.83	6020	Bacteria	Bacillota_A	Clostridia	Lachnospirales	Anaerotignaceae	CALWRB01	CALWRB01 sp. bin133		CALWRB01 sp. bin133
MP_MTB_bin.1989.fa	83.47	0.43	High	51.41	173070	Bacteria	Bacillota_A	Clostridia	Lachnospirales	Anaerotignaceae	CALWRB01	CALWRB01 sp. bin134		CALWRB01 sp. bin134
LP_MTB_bin.2316.fa	64.25	0.91	Medium	52.29	6149	Bacteria	Bacillota_A	Clostridia	Lachnospirales	Bianqueaceae		Bianqueaceae sp. bin135		Bianqueaceae sp. bin135
LP_MTB_bin.1128.fa	97.43	0.87	High	44.12	214132	Bacteria	Bacillota_A	Clostridia	Lachnospirales	Bianqueaceae	CALWPV01	CALWPV01 sp. bin136		CALWPV01 sp. bin136
MP_MTB_bin.1640.fa	93.8	1.43	High	44.28	172006	Bacteria	Bacillota_A	Clostridia	Lachnospirales	Bianqueaceae	CALWPV01	CALWPV01 sp. bin137		CALWPV01 sp. bin137
MP_MTB_bin.1974.fa	97.94	0.44	High	44.18	240918	Bacteria	Bacillota_A	Clostridia	Lachnospirales	Bianqueaceae	CALWPV01	CALWPV01 sp. bin138		CALWPV01 sp. bin138
HP_MTB_bin.1155.fa	50.5	2.98	Medium	38.72	3592	Bacteria	Bacillota_A	Clostridia	Lachnospirales	CAG-274		CAG-274 sp. bin139		CAG-274 sp. bin139
HP_MTB_bin.1213.fa	98.61	1.23	High	40.03	48133	Bacteria	Bacillota_A	Clostridia	Lachnospirales	CAG-274		CAG-274 sp. bin140		CAG-274 sp. bin140
HP_MTB_bin.855.fa	58.42	5.01	Medium	34.17	3662	Bacteria	Bacillota_A	Clostridia	Lachnospirales	CAG-274		CAG-274 sp. bin141		CAG-274 sp. bin141
LP_CNC_bin.187.fa	70.2	3.84	Medium	35.53	2104	Bacteria	Bacillota_A	Clostridia	Lachnospirales	CAG-274		CAG-274 sp. bin142		CAG-274 sp. bin142
LPY_MTB_bin.1152.fa	56.27	0.17	Medium	42.96	4843	Bacteria	Bacillota_A	Clostridia	Lachnospirales	CAG-274	CALWRD01	CALWRD01 sp. bin143		CALWRD01 sp. bin143
LPY_MTB_bin.491.fa	50.86	0.41	Medium	42.89	4097	Bacteria	Bacillota_A	Clostridia	Lachnospirales	CAG-274	CALWRD01	CALWRD01 sp. bin144		CALWRD01 sp. bin144
MP_MTB_bin.797.fa	86.46	1.14	High	42.29	17978	Bacteria	Bacillota_A	Clostridia	Lachnospirales	CAG-274	CALWRD01	CALWRD01 sp. bin145		CALWRD01 sp. bin145
HP_MTB_bin.739.fa	81.11	2.5	High	39.33	9170	Bacteria	Bacillota_A	Clostridia	Lachnospirales	CAG-274	RGIG4310	RGIG4310 sp. bin146		RGIG4310 sp. bin146
LP_MXB_maxbin2_bins.0653.fa	99.23	0.27	High	41.41	162670	Bacteria	Bacillota_A	Clostridia	Lachnospirales	CAG-274	RGIG4310	bin147		bin147
LPY_MTB_bin.2279.fa	89.07	2.45	High	40.05	20078	Bacteria	Bacillota_A	Clostridia	Lachnospirales	Lachnospiraceae		Lachnospiraceae sp. bin148		Lachnospiraceae sp. bin148
LP_MTB_bin.1755.fa	53.1	1.33	Medium	43.06	3884	Bacteria	Bacillota_A	Clostridia	Lachnospirales	Lachnospiraceae		Lachnospiraceae sp. bin149		Lachnospiraceae sp. bin149
LP_MTB_bin.247.fa	65.28	2.95	Medium	41.15	5489	Bacteria	Bacillota_A	Clostridia	Lachnospirales	Lachnospiraceae		Lachnospiraceae sp. bin150		Lachnospiraceae sp. bin150
LP_MTB_bin.2507.fa	97.75	0.41	High	49.97	175412	Bacteria	Bacillota_A	Clostridia	Lachnospirales	Lachnospiraceae		Lachnospiraceae sp. bin151		Lachnospiraceae sp. bin151
LP_MTB_bin.2570.fa	97.23	4.67	High	37.97	39704	Bacteria	Bacillota_A	Clostridia	Lachnospirales	Lachnospiraceae		Lachnospiraceae sp. bin152		Lachnospiraceae sp. bin152
LP_MTB_bin.755.fa	87.07	9.02	High	37.99	6364	Bacteria	Bacillota_A	Clostridia	Lachnospirales	Lachnospiraceae		Lachnospiraceae sp. bin153		Lachnospiraceae sp. bin153
MP_MTB_bin.1020.fa	99.68	0.27	High	40.27	168906	Bacteria	Bacillota_A	Clostridia	Lachnospirales	Lachnospiraceae		Lachnospiraceae sp. bin154		Lachnospiraceae sp. bin154
MP_MTB_bin.897.fa	97.64	0.69	High	39.89	50361	Bacteria	Bacillota_A	Clostridia	Lachnospirales	Lachnospiraceae		Lachnospiraceae sp. bin155		Lachnospiraceae sp. bin155
MP_MXB_maxbin2_bins.0454.fa	98.94	3.85	High	41.81	88128	Bacteria	Bacillota_A	Clostridia	Lachnospirales	Lachnospiraceae		Lachnospiraceae sp. bin156		Lachnospiraceae sp. bin156
HP_MTB_bin.104.fa	87.02	1.51	High	48	18634	Bacteria	Bacillota_A	Clostridia	Lachnospirales	Lachnospiraceae	Acetatifactor	Acetatifactor sp. bin157		Acetatifactor sp. bin157
HP_MTB_bin.1214.fa	61.24	0.23	Medium	47.85	22749	Bacteria	Bacillota_A	Clostridia	Lachnospirales	Lachnospiraceae	Acetatifactor	Acetatifactor sp. bin158		Acetatifactor sp. bin158
HP_MTB_bin.1311.fa	85.13	3.44	High	46.88	81059	Bacteria	Bacillota_A	Clostridia	Lachnospirales	Lachnospiraceae	Acetatifactor	Acetatifactor sp. bin159		Acetatifactor sp. bin159
HP_MTB_bin.1432.fa	84.93	0.29	High	46.37	63179	Bacteria	Bacillota_A	Clostridia	Lachnospirales	Lachnospiraceae	Acetatifactor	Acetatifactor sp. bin160		Acetatifactor sp. bin160
HP_MTB_bin.1602.fa	82.5	9.18	High	50.7	12349	Bacteria	Bacillota_A	Clostridia	Lachnospirales	Lachnospiraceae	Acetatifactor	Acetatifactor sp. bin161		Acetatifactor sp. bin161
HP_MTB_bin.1719.fa	77.04	5.77	Medium	47.68	25756	Bacteria	Bacillota_A	Clostridia	Lachnospirales	Lachnospiraceae	Acetatifactor	Acetatifactor sp. bin162		Acetatifactor sp. bin162
HP_MTB_bin.471.fa	90.91	6.78	High	48.9	52201	Bacteria	Bacillota_A	Clostridia	Lachnospirales	Lachnospiraceae	Acetatifactor	Acetatifactor sp. bin163		Acetatifactor sp. bin163
HP_MTB_bin.484.fa	93.87	2.25	High	51.52	39053	Bacteria	Bacillota_A	Clostridia	Lachnospirales	Lachnospiraceae	Acetatifactor	Acetatifactor sp. bin164		Acetatifactor sp. bin164
HP_MTB_bin.563.fa	70.15	2.34	Medium	47.34	13241	Bacteria	Bacillota_A	Clostridia	Lachnospirales	Lachnospiraceae	Acetatifactor	Acetatifactor sp. bin165		Acetatifactor sp. bin165
HP_MTB_bin.595.fa	89.58	3.52	High	45.72	60212	Bacteria	Bacillota_A	Clostridia	Lachnospirales	Lachnospiraceae	Acetatifactor	Acetatifactor sp. bin166		Acetatifactor sp. bin166
HP_MTB_bin.895.fa	93.59	2.53	High	49.38	152857	Bacteria	Bacillota_A	Clostridia	Lachnospirales	Lachnospiraceae	Acetatifactor	Acetatifactor sp. bin167		Acetatifactor sp. bin167
HP_MXB_maxbin2_bins.0013.fa	52.43	3.61	Medium	49.2	2700	Bacteria	Bacillota_A	Clostridia	Lachnospirales	Lachnospiraceae	Acetatifactor	Acetatifactor sp. bin168		Acetatifactor sp. bin168
HP_MXB_maxbin2_bins.0980.fa	70.47	6.16	Medium	47.55	7392	Bacteria	Bacillota_A	Clostridia	Lachnospirales	Lachnospiraceae	Acetatifactor	Acetatifactor sp. bin169		Acetatifactor sp. bin169
LPY_MTB_bin.1081.fa	93.8	0.5	High	47.27	85234	Bacteria	Bacillota_A	Clostridia	Lachnospirales	Lachnospiraceae	Acetatifactor	Acetatifactor sp. bin170		Acetatifactor sp. bin170
LPY_MTB_bin.1101.fa	81.7	3.65	High	50.76	22726	Bacteria	Bacillota_A	Clostridia	Lachnospirales	Lachnospiraceae	Acetatifactor	Acetatifactor sp. bin171		Acetatifactor sp. bin171
LPY_MTB_bin.1156.fa	84.64	4.81	High	50.49	124227	Bacteria	Bacillota_A	Clostridia	Lachnospirales	Lachnospiraceae	Acetatifactor	Acetatifactor sp. bin172		Acetatifactor sp. bin172
LPY_MTB_bin.1243.fa	75.7	8.81	Medium	47.25	10170	Bacteria	Bacillota_A	Clostridia	Lachnospirales	Lachnospiraceae	Acetatifactor	Acetatifactor sp. bin173		Acetatifactor sp. bin173
LPY_MTB_bin.1291.fa	53.59	0.7	Medium	48.74	66361	Bacteria	Bacillota_A	Clostridia	Lachnospirales	Lachnospiraceae	Acetatifactor	Acetatifactor sp. bin174		Acetatifactor sp. bin174
LPY_MTB_bin.1466.fa	90.19	6.86	High	48.94	48265	Bacteria	Bacillota_A	Clostridia	Lachnospirales	Lachnospiraceae	Acetatifactor	Acetatifactor sp. bin175		Acetatifactor sp. bin175
LPY_MTB_bin.1547.fa	59.73	2.55	Medium	49.96	6249	Bacteria	Bacillota_A	Clostridia	Lachnospirales	Lachnospiraceae	Acetatifactor	Acetatifactor sp. bin176		Acetatifactor sp. bin176
LPY_MTB_bin.1653.fa	76.25	2.4	Medium	47.76	24544	Bacteria	Bacillota_A	Clostridia	Lachnospirales	Lachnospiraceae	Acetatifactor	Acetatifactor sp. bin177		Acetatifactor sp. bin177
LPY_MTB_bin.1655.fa	79.82	2.82	Medium	46.78	116358	Bacteria	Bacillota_A	Clostridia	Lachnospirales	Lachnospiraceae	Acetatifactor	Acetatifactor sp. bin178		Acetatifactor sp. bin178
LPY_MTB_bin.1776.fa	89.06	2.45	High	48.6	160399	Bacteria	Bacillota_A	Clostridia	Lachnospirales	Lachnospiraceae	Acetatifactor	Acetatifactor sp. bin179		Acetatifactor sp. bin179
LPY_MTB_bin.1873.fa	74.75	3.76	Medium	46.49	73445	Bacteria	Bacillota_A	Clostridia	Lachnospirales	Lachnospiraceae	Acetatifactor	Acetatifactor sp. bin180		Acetatifactor sp. bin180
LPY_MTB_bin.2197.fa	71.33	0.89	Medium	46.52	29635	Bacteria	Bacillota_A	Clostridia	Lachnospirales	Lachnospiraceae	Acetatifactor	Acetatifactor sp. bin181		Acetatifactor sp. bin181
LPY_MTB_bin.2305.fa	60	2.91	Medium	48.28	5853	Bacteria	Bacillota_A	Clostridia	Lachnospirales	Lachnospiraceae	Acetatifactor	Acetatifactor sp. bin182		Acetatifactor sp. bin182
LPY_MTB_bin.2337.fa	64.9	5.57	Medium	47.32	47806	Bacteria	Bacillota_A	Clostridia	Lachnospirales	Lachnospiraceae	Acetatifactor	Acetatifactor sp. bin183		Acetatifactor sp. bin183
LPY_MTB_bin.371.fa	72.57	5.41	Medium	49.61	11440	Bacteria	Bacillota_A	Clostridia	Lachnospirales	Lachnospiraceae	Acetatifactor	Acetatifactor sp. bin184		Acetatifactor sp. bin184
LPY_MTB_bin.498.fa	72.68	4.75	Medium	50.95	15926	Bacteria	Bacillota_A	Clostridia	Lachnospirales	Lachnospiraceae	Acetatifactor	Acetatifactor sp. bin185		Acetatifactor sp. bin185
LPY_MTB_bin.56.fa	65.87	5.37	Medium	52.18	14378	Bacteria	Bacillota_A	Clostridia	Lachnospirales	Lachnospiraceae	Acetatifactor	Acetatifactor sp. bin186		Acetatifactor sp. bin186
LPY_MTB_bin.565.fa	68.49	3.32	Medium	46.91	41662	Bacteria	Bacillota_A	Clostridia	Lachnospirales	Lachnospiraceae	Acetatifactor	Acetatifactor sp. bin187		Acetatifactor sp. bin187
LPY_MTB_bin.676.fa	71.17	5.83	Medium	46.12	15441	Bacteria	Bacillota_A	Clostridia	Lachnospirales	Lachnospiraceae	Acetatifactor	Acetatifactor sp. bin188		Acetatifactor sp. bin188
LPY_MTB_bin.818.fa	57.19	7.16	Medium	46.38	98415	Bacteria	Bacillota_A	Clostridia	Lachnospirales	Lachnospiraceae	Acetatifactor	Acetatifactor sp. bin189		Acetatifactor sp. bin189
LPY_MTB_bin.949.fa	79.83	4.93	Medium	47.09	127506	Bacteria	Bacillota_A	Clostridia	Lachnospirales	Lachnospiraceae	Acetatifactor	Acetatifactor sp. bin190		Acetatifactor sp. bin190
LPY_MXB_maxbin2_bins.0015.fa	85.38	9.1	High	48	15574	Bacteria	Bacillota_A	Clostridia	Lachnospirales	Lachnospiraceae	Acetatifactor	Acetatifactor sp. bin191		Acetatifactor sp. bin191
LPY_MXB_maxbin2_bins.0257.fa	94.84	3.75	High	47.64	38651	Bacteria	Bacillota_A	Clostridia	Lachnospirales	Lachnospiraceae	Acetatifactor	Acetatifactor sp. bin192		Acetatifactor sp. bin192
LP_MTB_bin.1113.fa	92.2	3.86	High	48.94	54851	Bacteria	Bacillota_A	Clostridia	Lachnospirales	Lachnospiraceae	Acetatifactor	Acetatifactor sp. bin193		Acetatifactor sp. bin193
LP_MTB_bin.1224.fa	50.6	1.02	Medium	47.22	57751	Bacteria	Bacillota_A	Clostridia	Lachnospirales	Lachnospiraceae	Acetatifactor	Acetatifactor sp. bin194		Acetatifactor sp. bin194
LP_MTB_bin.1819.fa	55.15	8.13	Medium	46.73	8716	Bacteria	Bacillota_A	Clostridia	Lachnospirales	Lachnospiraceae	Acetatifactor	Acetatifactor sp. bin195		Acetatifactor sp. bin195
LP_MTB_bin.1949.fa	97.38	2.2	High	47.6	182964	Bacteria	Bacillota_A	Clostridia	Lachnospirales	Lachnospiraceae	Acetatifactor	Acetatifactor sp. bin196		Acetatifactor sp. bin196
LP_MTB_bin.230.fa	92.34	1.03	High	48.71	19567	Bacteria	Bacillota_A	Clostridia	Lachnospirales	Lachnospiraceae	Acetatifactor	Acetatifactor sp. bin197		Acetatifactor sp. bin197
LP_MTB_bin.2320.fa	72.39	2.1	Medium	47.56	38928	Bacteria	Bacillota_A	Clostridia	Lachnospirales	Lachnospiraceae	Acetatifactor	Acetatifactor sp. bin198		Acetatifactor sp. bin198
LP_MTB_bin.2419.fa	96.64	0.57	High	47.12	128456	Bacteria	Bacillota_A	Clostridia	Lachnospirales	Lachnospiraceae	Acetatifactor	Acetatifactor sp. bin199		Acetatifactor sp. bin199
LP_MTB_bin.2502.fa	99.83	1.24	High	49.81	127513	Bacteria	Bacillota_A	Clostridia	Lachnospirales	Lachnospiraceae	Acetatifactor	Acetatifactor sp. bin200		Acetatifactor sp. bin200
LP_MTB_bin.2571.fa	56.9	4.5	Medium	49.16	9752	Bacteria	Bacillota_A	Clostridia	Lachnospirales	Lachnospiraceae	Acetatifactor	Acetatifactor sp. bin201		Acetatifactor sp. bin201
LP_MTB_bin.364.fa	78.99	3.88	Medium	46.77	33942	Bacteria	Bacillota_A	Clostridia	Lachnospirales	Lachnospiraceae	Acetatifactor	Acetatifactor sp. bin202		Acetatifactor sp. bin202
LP_MTB_bin.412.fa	79.87	4.34	Medium	48.18	36364	Bacteria	Bacillota_A	Clostridia	Lachnospirales	Lachnospiraceae	Acetatifactor	Acetatifactor sp. bin203		Acetatifactor sp. bin203
LP_MTB_bin.666.fa	78.84	9.68	Medium	47.42	21158	Bacteria	Bacillota_A	Clostridia	Lachnospirales	Lachnospiraceae	Acetatifactor	Acetatifactor sp. bin204		Acetatifactor sp. bin204
MP_MTB_bin.1292.fa	70.68	8.25	Medium	46.91	11422	Bacteria	Bacillota_A	Clostridia	Lachnospirales	Lachnospiraceae	Acetatifactor	Acetatifactor sp. bin205		Acetatifactor sp. bin205
MP_MTB_bin.1342.fa	82.12	3.08	High	47.35	62357	Bacteria	Bacillota_A	Clostridia	Lachnospirales	Lachnospiraceae	Acetatifactor	Acetatifactor sp. bin206		Acetatifactor sp. bin206
MP_MTB_bin.1531.fa	74.64	9.95	Medium	49.98	10175	Bacteria	Bacillota_A	Clostridia	Lachnospirales	Lachnospiraceae	Acetatifactor	Acetatifactor sp. bin207		Acetatifactor sp. bin207
MP_MTB_bin.1706.fa	53.52	0.34	Medium	52.36	7909	Bacteria	Bacillota_A	Clostridia	Lachnospirales	Lachnospiraceae	Acetatifactor	Acetatifactor sp. bin208		Acetatifactor sp. bin208
MP_MTB_bin.1845.fa	79.22	3.06	Medium	53.92	10709	Bacteria	Bacillota_A	Clostridia	Lachnospirales	Lachnospiraceae	Acetatifactor	Acetatifactor sp. bin209		Acetatifactor sp. bin209
MP_MTB_bin.191.fa	78.08	4.46	Medium	51.64	8603	Bacteria	Bacillota_A	Clostridia	Lachnospirales	Lachnospiraceae	Acetatifactor	Acetatifactor sp. bin210		Acetatifactor sp. bin210
MP_MTB_bin.200.fa	78.57	3.31	Medium	49.31	20578	Bacteria	Bacillota_A	Clostridia	Lachnospirales	Lachnospiraceae	Acetatifactor	Acetatifactor sp. bin211		Acetatifactor sp. bin211
MP_MTB_bin.2314.fa	86.33	0.15	High	47.54	74343	Bacteria	Bacillota_A	Clostridia	Lachnospirales	Lachnospiraceae	Acetatifactor	Acetatifactor sp. bin212		Acetatifactor sp. bin212
MP_MTB_bin.449.fa	95.55	3.93	High	43.06	77824	Bacteria	Bacillota_A	Clostridia	Lachnospirales	Lachnospiraceae	Acetatifactor	Acetatifactor sp. bin213		Acetatifactor sp. bin213
MP_MTB_bin.862.fa	87.48	3.04	High	49.91	23522	Bacteria	Bacillota_A	Clostridia	Lachnospirales	Lachnospiraceae	Acetatifactor	Acetatifactor sp. bin214		Acetatifactor sp. bin214
MP_MXB_maxbin2_bins.0006.fa	85.32	6.18	High	49.83	38505	Bacteria	Bacillota_A	Clostridia	Lachnospirales	Lachnospiraceae	Acetatifactor	Acetatifactor sp. bin215		Acetatifactor sp. bin215
MP_MXB_maxbin2_bins.0047.fa	73.97	7.24	Medium	46.52	39784	Bacteria	Bacillota_A	Clostridia	Lachnospirales	Lachnospiraceae	Acetatifactor	Acetatifactor sp. bin216		Acetatifactor sp. bin216
MP_MXB_maxbin2_bins.0135.fa	85.04	7.64	High	47.34	12522	Bacteria	Bacillota_A	Clostridia	Lachnospirales	Lachnospiraceae	Acetatifactor	Acetatifactor sp. bin217		Acetatifactor sp. bin217
MP_MXB_maxbin2_bins.0161.fa	58.83	3.91	Medium	46.55	8339	Bacteria	Bacillota_A	Clostridia	Lachnospirales	Lachnospiraceae	Acetatifactor	Acetatifactor sp. bin218		Acetatifactor sp. bin218
MP_MTB_bin.1882.fa	79.25	5.53	Medium	44.2	52041	Bacteria	Bacillota_A	Clostridia	Lachnospirales	Lachnospiraceae	Blautia_A	Blautia_A sp. bin219		Blautia_A sp. bin219
HP_MTB_bin.1228.fa	90.61	2.23	High	44.91	19461	Bacteria	Bacillota_A	Clostridia	Lachnospirales	Lachnospiraceae	Butyribacter	Butyribacter sp. bin220		Butyribacter sp. bin220
HP_MTB_bin.485.fa	58.73	6.15	Medium	44.62	4492	Bacteria	Bacillota_A	Clostridia	Lachnospirales	Lachnospiraceae	Butyribacter	Butyribacter sp. bin221		Butyribacter sp. bin221
LP_MTB_bin.1199.fa	98.4	1.24	High	44.56	118132	Bacteria	Bacillota_A	Clostridia	Lachnospirales	Lachnospiraceae	Butyribacter	Butyribacter sp. bin222		Butyribacter sp. bin222
MP_MTB_bin.1803.fa	97.58	6	High	41.25	53785	Bacteria	Bacillota_A	Clostridia	Lachnospirales	Lachnospiraceae	Butyribacter	Butyribacter sp. bin223		Butyribacter sp. bin223
MP_MTB_bin.636.fa	99.97	0.01	High	34	157163	Bacteria	Bacillota_A	Clostridia	Lachnospirales	Lachnospiraceae	CAG-411	CAG-411 sp022791815 bin224	CAG-411 sp022791815	CAG-411 sp022791815 bin224
HP_MTB_bin.1630.fa	96.32	0.93	High	45.3	74707	Bacteria	Bacillota_A	Clostridia	Lachnospirales	Lachnospiraceae	CAG-510	CAG-510 sp. bin225		CAG-510 sp. bin225
LP_MTB_bin.986.fa	77.11	4.63	Medium	44.72	32502	Bacteria	Bacillota_A	Clostridia	Lachnospirales	Lachnospiraceae	CAG-510	CAG-510 sp. bin226		CAG-510 sp. bin226
HP_MTB_bin.1383.fa	94.69	3.83	High	40.37	24991	Bacteria	Bacillota_A	Clostridia	Lachnospirales	Lachnospiraceae	CAG-590	CAG-590 sp. bin227		CAG-590 sp. bin227
HP_MTB_bin.1874.fa	100	1.6	High	40.72	81732	Bacteria	Bacillota_A	Clostridia	Lachnospirales	Lachnospiraceae	CAG-590	CAG-590 sp. bin228		CAG-590 sp. bin228
LPY_MTB_bin.2376.fa	100	1.64	High	40.55	411968	Bacteria	Bacillota_A	Clostridia	Lachnospirales	Lachnospiraceae	CAG-590	CAG-590 sp. bin229		CAG-590 sp. bin229
LPY_MTB_bin.308.fa	68.26	4.96	Medium	41.12	5950	Bacteria	Bacillota_A	Clostridia	Lachnospirales	Lachnospiraceae	CAG-590	CAG-590 sp. bin230		CAG-590 sp. bin230
LP_MTB_bin.508.fa	87	4.88	High	41.14	10580	Bacteria	Bacillota_A	Clostridia	Lachnospirales	Lachnospiraceae	CAG-590	CAG-590 sp. bin231		CAG-590 sp. bin231
LP_MXB_maxbin2_bins.0964.fa	55.62	7.41	Medium	41.04	6393	Bacteria	Bacillota_A	Clostridia	Lachnospirales	Lachnospiraceae	CAG-590	CAG-590 sp. bin232		CAG-590 sp. bin232
MP_MTB_bin.460.fa	84.19	0.92	High	37.88	155882	Bacteria	Bacillota_A	Clostridia	Lachnospirales	Lachnospiraceae	CAG-590	CAG-590 sp. bin233		CAG-590 sp. bin233
MP_MTB_bin.495.fa	96.92	2.28	High	37.11	126741	Bacteria	Bacillota_A	Clostridia	Lachnospirales	Lachnospiraceae	CAG-603	CAG-603 sp. bin234		CAG-603 sp. bin234
HP_MXB_maxbin2_bins.0311.fa	95.03	2.14	High	41.06	28816	Bacteria	Bacillota_A	Clostridia	Lachnospirales	Lachnospiraceae	CAG-632	CAG-632 sp. bin235		CAG-632 sp. bin235
LPY_MXB_maxbin2_bins.0972.fa	93.99	1.84	High	40.89	616176	Bacteria	Bacillota_A	Clostridia	Lachnospirales	Lachnospiraceae	CAG-632	CAG-632 sp. bin236		CAG-632 sp. bin236
MP_MTB_bin.2075.fa	98.63	0.23	High	40.92	347378	Bacteria	Bacillota_A	Clostridia	Lachnospirales	Lachnospiraceae	CAG-632	CAG-632 sp. bin237		CAG-632 sp. bin237
MP_MTB_bin.2086.fa	99.19	0.81	High	40.88	197478	Bacteria	Bacillota_A	Clostridia	Lachnospirales	Lachnospiraceae	CAG-632	CAG-632 sp. bin238		CAG-632 sp. bin238
HP_MTB_bin.1445.fa	88.76	1.44	High	43.52	105774	Bacteria	Bacillota_A	Clostridia	Lachnospirales	Lachnospiraceae	CAG-95	CAG-95 sp. bin239		CAG-95 sp. bin239
LPY_MTB_bin.1288.fa	79.3	8.62	Medium	44.14	6772	Bacteria	Bacillota_A	Clostridia	Lachnospirales	Lachnospiraceae	CAG-95	CAG-95 sp. bin240		CAG-95 sp. bin240
LPY_MTB_bin.152.fa	75.95	1.65	Medium	43.38	126033	Bacteria	Bacillota_A	Clostridia	Lachnospirales	Lachnospiraceae	CAG-95	CAG-95 sp. bin241		CAG-95 sp. bin241
LPY_MTB_bin.2024.fa	94.81	0.41	High	43.61	52561	Bacteria	Bacillota_A	Clostridia	Lachnospirales	Lachnospiraceae	CAG-95	CAG-95 sp. bin242		CAG-95 sp. bin242
LPY_MTB_bin.2365.fa	98.65	3.51	High	45.36	65658	Bacteria	Bacillota_A	Clostridia	Lachnospirales	Lachnospiraceae	CAG-95	CAG-95 sp. bin243		CAG-95 sp. bin243
LP_MTB_bin.1427.fa	71.46	7.13	Medium	44.02	7472	Bacteria	Bacillota_A	Clostridia	Lachnospirales	Lachnospiraceae	CAG-95	CAG-95 sp. bin244		CAG-95 sp. bin244
LP_MTB_bin.1743.fa	66.62	2.15	Medium	44.79	8916	Bacteria	Bacillota_A	Clostridia	Lachnospirales	Lachnospiraceae	CAG-95	CAG-95 sp. bin245		CAG-95 sp. bin245
MP_MTB_bin.1175.fa	73.2	4.74	Medium	43.94	18873	Bacteria	Bacillota_A	Clostridia	Lachnospirales	Lachnospiraceae	CAG-95	CAG-95 sp. bin246		CAG-95 sp. bin246
MP_MTB_bin.668.fa	68.29	4.93	Medium	44.42	15188	Bacteria	Bacillota_A	Clostridia	Lachnospirales	Lachnospiraceae	CAG-95	CAG-95 sp. bin247		CAG-95 sp. bin247
MP_MTB_bin.724.fa	78.35	1.02	Medium	44.51	21846	Bacteria	Bacillota_A	Clostridia	Lachnospirales	Lachnospiraceae	CAG-95	CAG-95 sp. bin248		CAG-95 sp. bin248
MP_MTB_bin.2666.fa	90.37	2.92	High	41.15	9500	Bacteria	Bacillota_A	Clostridia	Lachnospirales	Lachnospiraceae	CAKRHR01	CAKRHR01 sp. bin249		CAKRHR01 sp. bin249
HP_MTB_bin.1073.fa	98.61	5.14	High	43.9	212164	Bacteria	Bacillota_A	Clostridia	Lachnospirales	Lachnospiraceae	Choladocola	Choladocola sp. bin250		Choladocola sp. bin250
MP_MTB_bin.21.fa	54.5	2.28	Medium	45.84	5441	Bacteria	Bacillota_A	Clostridia	Lachnospirales	Lachnospiraceae	Choladousia	Choladousia sp. bin251		Choladousia sp. bin251
MP_MTB_bin.2677.fa	90.79	6.2	High	47.33	17610	Bacteria	Bacillota_A	Clostridia	Lachnospirales	Lachnospiraceae	Choladousia	Choladousia sp. bin252		Choladousia sp. bin252
HP_MTB_bin.1402.fa	95.4	2.3	High	41.42	79710	Bacteria	Bacillota_A	Clostridia	Lachnospirales	Lachnospiraceae	COE1	COE1 sp. bin253		COE1 sp. bin253
LP_MTB_bin.884.fa	87.89	7.07	High	41.96	20310	Bacteria	Bacillota_A	Clostridia	Lachnospirales	Lachnospiraceae	COE1	COE1 sp. bin254		COE1 sp. bin254
MP_MTB_bin.1262.fa	83.4	2.32	High	41.33	8884	Bacteria	Bacillota_A	Clostridia	Lachnospirales	Lachnospiraceae	COE1	COE1 sp. bin255		COE1 sp. bin255
MP_MTB_bin.626.fa	99.03	2.64	High	42.8	24583	Bacteria	Bacillota_A	Clostridia	Lachnospirales	Lachnospiraceae	COE1	COE1 sp. bin256		COE1 sp. bin256
HP_MTB_bin.2326.fa	80.4	9.1	High	38.28	10554	Bacteria	Bacillota_A	Clostridia	Lachnospirales	Lachnospiraceae	Coprococcus	Coprococcus sp. bin257		Coprococcus sp. bin257
LPY_MTB_bin.1564.fa	53.5	9.86	Medium	37.88	58261	Bacteria	Bacillota_A	Clostridia	Lachnospirales	Lachnospiraceae	Coprococcus	Coprococcus sp. bin258		Coprococcus sp. bin258
LPY_MTB_bin.1744.fa	75.87	2.65	Medium	39.5	12763	Bacteria	Bacillota_A	Clostridia	Lachnospirales	Lachnospiraceae	Coprococcus	Coprococcus sp. bin259		Coprococcus sp. bin259
LPY_MTB_bin.646.fa	99.47	2	High	38.72	286250	Bacteria	Bacillota_A	Clostridia	Lachnospirales	Lachnospiraceae	Coprococcus	Coprococcus sp. bin260		Coprococcus sp. bin260
LPY_MXB_maxbin2_bins.0798.fa	90.63	1.06	High	38.11	58440	Bacteria	Bacillota_A	Clostridia	Lachnospirales	Lachnospiraceae	Coprococcus	Coprococcus sp. bin261		Coprococcus sp. bin261
LP_MTB_bin.1072.fa	94.83	1.24	High	38.25	26006	Bacteria	Bacillota_A	Clostridia	Lachnospirales	Lachnospiraceae	Coprococcus	Coprococcus sp. bin262		Coprococcus sp. bin262
LP_MTB_bin.2140.fa	93.99	5.04	High	37.79	29147	Bacteria	Bacillota_A	Clostridia	Lachnospirales	Lachnospiraceae	Coprococcus	Coprococcus sp. bin263		Coprococcus sp. bin263
MP_MXB_maxbin2_bins.0425.fa	93.92	2.64	High	38.7	36533	Bacteria	Bacillota_A	Clostridia	Lachnospirales	Lachnospiraceae	Coprococcus	Coprococcus sp. bin264		Coprococcus sp. bin264
MP_MTB_bin.336.fa	68.77	4.25	Medium	56.4	4947	Bacteria	Bacillota_A	Clostridia	Lachnospirales	Lachnospiraceae	Enterocloster	Enterocloster lavalensis bin265	Enterocloster lavalensis	Enterocloster lavalensis bin265
HP_MTB_bin.1577.fa	82.88	0.24	High	44.66	8096	Bacteria	Bacillota_A	Clostridia	Lachnospirales	Lachnospiraceae	Eubacterium_F	Eubacterium_F sp. bin266		Eubacterium_F sp. bin266
HP_MTB_bin.436.fa	72.29	0.52	Medium	44.44	125411	Bacteria	Bacillota_A	Clostridia	Lachnospirales	Lachnospiraceae	Eubacterium_F	Eubacterium_F sp. bin267		Eubacterium_F sp. bin267
HP_MTB_bin.638.fa	90.99	3.45	High	44.5	16182	Bacteria	Bacillota_A	Clostridia	Lachnospirales	Lachnospiraceae	Eubacterium_F	Eubacterium_F sp. bin268		Eubacterium_F sp. bin268
HP_MXB_maxbin2_bins.0656.fa	53.51	9.91	Medium	47.04	2320	Bacteria	Bacillota_A	Clostridia	Lachnospirales	Lachnospiraceae	Eubacterium_F	Eubacterium_F sp. bin269		Eubacterium_F sp. bin269
MP_MTB_bin.1752.fa	97.8	2.61	High	45.72	88352	Bacteria	Bacillota_A	Clostridia	Lachnospirales	Lachnospiraceae	Eubacterium_F	Eubacterium_F sp. bin270	Eubacterium_F sp022510605	Eubacterium_F sp. bin270
LP_MTB_bin.1353.fa	98.61	3.38	High	40.82	200915	Bacteria	Bacillota_A	Clostridia	Lachnospirales	Lachnospiraceae	Faecalimonas	Faecalimonas sp. bin271		Faecalimonas sp. bin271
LP_MTB_bin.2118.fa	97.1	0.22	High	43.46	110532	Bacteria	Bacillota_A	Clostridia	Lachnospirales	Lachnospiraceae	Faecalimonas	Faecalimonas sp. bin272		Faecalimonas sp. bin272
LP_MTB_bin.2575.fa	57.28	9.91	Medium	41.78	4704	Bacteria	Bacillota_A	Clostridia	Lachnospirales	Lachnospiraceae	Faecalimonas	Faecalimonas sp. bin273		Faecalimonas sp. bin273
MP_MTB_bin.1483.fa	95.41	2.14	High	44.58	116215	Bacteria	Bacillota_A	Clostridia	Lachnospirales	Lachnospiraceae	Faecalimonas	Faecalimonas sp. bin274		Faecalimonas sp. bin274
MP_MTB_bin.1551.fa	96.3	8.19	High	41.35	80974	Bacteria	Bacillota_A	Clostridia	Lachnospirales	Lachnospiraceae	Faecalimonas	Faecalimonas sp. bin275		Faecalimonas sp. bin275
MP_MTB_bin.1982.fa	85.41	2.56	High	44.66	20690	Bacteria	Bacillota_A	Clostridia	Lachnospirales	Lachnospiraceae	Frisingicoccus	Frisingicoccus sp. bin276		Frisingicoccus sp. bin276
HP_MXB_maxbin2_bins.0028.fa	92.05	4.77	High	46.16	156254	Bacteria	Bacillota_A	Clostridia	Lachnospirales	Lachnospiraceae	JAAYNV01	JAAYNV01 sp. bin277		JAAYNV01 sp. bin277
MP_MTB_bin.31.fa	74.57	8.9	Medium	43.75	9129	Bacteria	Bacillota_A	Clostridia	Lachnospirales	Lachnospiraceae	JALFVM01	JALFVM01 sp. bin278		JALFVM01 sp. bin278
MP_MTB_bin.360.fa	92.68	6.67	High	43.48	18692	Bacteria	Bacillota_A	Clostridia	Lachnospirales	Lachnospiraceae	JALFVM01	JALFVM01 sp. bin279		JALFVM01 sp. bin279
MP_MTB_bin.2411.fa	89.01	7.62	High	42.26	183616	Bacteria	Bacillota_A	Clostridia	Lachnospirales	Lachnospiraceae	MD308	MD308 sp. bin280		MD308 sp. bin280
MP_MXB_maxbin2_bins.0971.fa	99.73	2.4	High	40.56	147902	Bacteria	Bacillota_A	Clostridia	Lachnospirales	Lachnospiraceae	MD308	MD308 sp. bin281		MD308 sp. bin281
HP_MXB_maxbin2_bins.0835.fa	58.01	3.33	Medium	41.07	1874	Bacteria	Bacillota_A	Clostridia	Lachnospirales	Lachnospiraceae	MGBC111451	MGBC111451 sp. bin282		MGBC111451 sp. bin282
MP_MTB_bin.254.fa	58.51	0.48	Medium	40.48	4671	Bacteria	Bacillota_A	Clostridia	Lachnospirales	Lachnospiraceae	MGBC111451	MGBC111451 sp. bin283		MGBC111451 sp. bin283
LPY_MTB_bin.1503.fa	91.53	2.47	High	48.97	8677	Bacteria	Bacillota_A	Clostridia	Lachnospirales	Lachnospiraceae	MGBC131033	MGBC131033 sp. bin284		MGBC131033 sp. bin284
LPY_MTB_bin.1215.fa	97.96	0.02	High	41.6	119408	Bacteria	Bacillota_A	Clostridia	Lachnospirales	Lachnospiraceae	NK4A136	NK4A136 sp. bin285		NK4A136 sp. bin285
LP_MTB_bin.1117.fa	60.49	4.19	Medium	41.05	6578	Bacteria	Bacillota_A	Clostridia	Lachnospirales	Lachnospiraceae	NK4A136	NK4A136 sp. bin286		NK4A136 sp. bin286
LP_MTB_bin.1668.fa	74.52	7.71	Medium	40.98	5133	Bacteria	Bacillota_A	Clostridia	Lachnospirales	Lachnospiraceae	NK4A136	NK4A136 sp. bin287		NK4A136 sp. bin287
LP_MTB_bin.2372.fa	80.97	0.96	High	41.54	43959	Bacteria	Bacillota_A	Clostridia	Lachnospirales	Lachnospiraceae	NK4A136	NK4A136 sp. bin288		NK4A136 sp. bin288
LP_MTB_bin.997.fa	97.3	5.48	High	41.07	15813	Bacteria	Bacillota_A	Clostridia	Lachnospirales	Lachnospiraceae	NK4A136	NK4A136 sp. bin289		NK4A136 sp. bin289
LP_MXB_maxbin2_bins.0437.fa	88.28	0.62	High	41.5	44479	Bacteria	Bacillota_A	Clostridia	Lachnospirales	Lachnospiraceae	NK4A136	NK4A136 sp. bin290		NK4A136 sp. bin290
MP_MTB_bin.2663.fa	78.4	7.15	Medium	46.67	7864	Bacteria	Bacillota_A	Clostridia	Lachnospirales	Lachnospiraceae	Oliverpabstia	Oliverpabstia sp. bin291		Oliverpabstia sp. bin291
HP_MTB_bin.1876.fa	78.9	5.16	Medium	52.81	10494	Bacteria	Bacillota_A	Clostridia	Lachnospirales	Lachnospiraceae	RGIG4057	RGIG4057 sp. bin292		RGIG4057 sp. bin292
LPY_MTB_bin.715.fa	86.88	1.54	High	53.54	11754	Bacteria	Bacillota_A	Clostridia	Lachnospirales	Lachnospiraceae	RGIG4057	RGIG4057 sp. bin293		RGIG4057 sp. bin293
MP_MTB_bin.1300.fa	98.52	4.05	High	38.21	23062	Bacteria	Bacillota_A	Clostridia	Lachnospirales	Lachnospiraceae	RUG11237	RUG11237 sp. bin294		RUG11237 sp. bin294
HP_MTB_bin.2262.fa	97.37	2.86	High	44.53	142661	Bacteria	Bacillota_A	Clostridia	Lachnospirales	Lachnospiraceae	RUG115	RUG115 sp. bin295		RUG115 sp. bin295
MP_MTB_bin.361.fa	71.53	5.34	Medium	45.77	6612	Bacteria	Bacillota_A	Clostridia	Lachnospirales	Lachnospiraceae	RUG115	RUG115 sp. bin296		RUG115 sp. bin296
MP_MXB_maxbin2_bins.0460.fa	65.65	8.79	Medium	46.01	2844	Bacteria	Bacillota_A	Clostridia	Lachnospirales	Lachnospiraceae	RUG115	RUG115 sp. bin297		RUG115 sp. bin297
LP_MTB_bin.619.fa	97.62	0.68	High	43.59	363465	Bacteria	Bacillota_A	Clostridia	Lachnospirales	Lachnospiraceae	UBA1201	UBA1201 sp. bin298		UBA1201 sp. bin298
MP_MTB_bin.1750.fa	83.69	3.99	High	41.2	21242	Bacteria	Bacillota_A	Clostridia	Lachnospirales	Lachnospiraceae	UBA1760	UBA1760 sp. bin299		UBA1760 sp. bin299
MP_MTB_bin.371.fa	99	0.93	High	41.28	153931	Bacteria	Bacillota_A	Clostridia	Lachnospirales	Lachnospiraceae	UBA1760	UBA1760 sp. bin300		UBA1760 sp. bin300
LP_MTB_bin.1300.fa	80.32	3.94	High	43.72	7589	Bacteria	Bacillota_A	Clostridia	Lachnospirales	Lachnospiraceae	UBA2882	UBA2882 sp. bin301		UBA2882 sp. bin301
LP_MTB_bin.1453.fa	100	0.03	High	43.2	72840	Bacteria	Bacillota_A	Clostridia	Lachnospirales	Lachnospiraceae	UBA2882	UBA2882 sp. bin302		UBA2882 sp. bin302
LPY_MTB_bin.388.fa	77.7	1.56	Medium	43.38	174387	Bacteria	Bacillota_A	Clostridia	Lachnospirales	Lachnospiraceae	UBA2882	UBA2882 sp022510725 bin303	UBA2882 sp022510725	UBA2882 sp022510725 bin303
HP_MTB_bin.1000.fa	91.49	3.62	High	43.39	33883	Bacteria	Bacillota_A	Clostridia	Lachnospirales	Lachnospiraceae	UBA3282	UBA3282 sp. bin304		UBA3282 sp. bin304
HP_MTB_bin.1039.fa	73.06	0.21	Medium	46.21	5956	Bacteria	Bacillota_A	Clostridia	Lachnospirales	Lachnospiraceae	UBA3282	UBA3282 sp. bin305		UBA3282 sp. bin305
HP_MTB_bin.1125.fa	89.9	2.24	High	42.99	79579	Bacteria	Bacillota_A	Clostridia	Lachnospirales	Lachnospiraceae	UBA3282	UBA3282 sp. bin306		UBA3282 sp. bin306
HP_MTB_bin.1164.fa	79.83	1.89	Medium	43.65	27464	Bacteria	Bacillota_A	Clostridia	Lachnospirales	Lachnospiraceae	UBA3282	UBA3282 sp. bin307		UBA3282 sp. bin307
HP_MTB_bin.1197.fa	78.67	2.27	Medium	44.5	78487	Bacteria	Bacillota_A	Clostridia	Lachnospirales	Lachnospiraceae	UBA3282	UBA3282 sp. bin308		UBA3282 sp. bin308
HP_MTB_bin.1299.fa	61.9	0.07	Medium	43.61	55546	Bacteria	Bacillota_A	Clostridia	Lachnospirales	Lachnospiraceae	UBA3282	UBA3282 sp. bin309		UBA3282 sp. bin309
HP_MTB_bin.2203.fa	64.31	1.25	Medium	44.1	7936	Bacteria	Bacillota_A	Clostridia	Lachnospirales	Lachnospiraceae	UBA3282	UBA3282 sp. bin310		UBA3282 sp. bin310
HP_MTB_bin.2221.fa	54.2	1.32	Medium	47.56	5932	Bacteria	Bacillota_A	Clostridia	Lachnospirales	Lachnospiraceae	UBA3282	UBA3282 sp. bin311		UBA3282 sp. bin311
HP_MTB_bin.2499.fa	59.01	7.58	Medium	43.47	7746	Bacteria	Bacillota_A	Clostridia	Lachnospirales	Lachnospiraceae	UBA3282	UBA3282 sp. bin312		UBA3282 sp. bin312
HP_MTB_bin.43.fa	66.52	3.04	Medium	42.88	17018	Bacteria	Bacillota_A	Clostridia	Lachnospirales	Lachnospiraceae	UBA3282	UBA3282 sp. bin313		UBA3282 sp. bin313
HP_MTB_bin.476.fa	83.62	1.64	High	44.26	26527	Bacteria	Bacillota_A	Clostridia	Lachnospirales	Lachnospiraceae	UBA3282	UBA3282 sp. bin314		UBA3282 sp. bin314
HP_MTB_bin.487.fa	65.71	3.18	Medium	46.4	43006	Bacteria	Bacillota_A	Clostridia	Lachnospirales	Lachnospiraceae	UBA3282	UBA3282 sp. bin315		UBA3282 sp. bin315
HP_MTB_bin.790.fa	75.01	1.95	Medium	42.95	16677	Bacteria	Bacillota_A	Clostridia	Lachnospirales	Lachnospiraceae	UBA3282	UBA3282 sp. bin316		UBA3282 sp. bin316
HP_MTB_bin.821.fa	77.9	3.16	Medium	43.65	9936	Bacteria	Bacillota_A	Clostridia	Lachnospirales	Lachnospiraceae	UBA3282	UBA3282 sp. bin317		UBA3282 sp. bin317
HP_MXB_maxbin2_bins.0360.fa	98.11	1.81	High	43.04	65053	Bacteria	Bacillota_A	Clostridia	Lachnospirales	Lachnospiraceae	UBA3282	UBA3282 sp. bin318		UBA3282 sp. bin318
HP_MXB_maxbin2_bins.0466.fa	80.4	2.07	High	46.17	15395	Bacteria	Bacillota_A	Clostridia	Lachnospirales	Lachnospiraceae	UBA3282	UBA3282 sp. bin319		UBA3282 sp. bin319
HP_MXB_maxbin2_bins.0634.fa	97.23	1.34	High	44.76	52206	Bacteria	Bacillota_A	Clostridia	Lachnospirales	Lachnospiraceae	UBA3282	UBA3282 sp. bin320		UBA3282 sp. bin320
HP_MXB_maxbin2_bins.0762.fa	92.28	3.22	High	45.89	95854	Bacteria	Bacillota_A	Clostridia	Lachnospirales	Lachnospiraceae	UBA3282	UBA3282 sp. bin321		UBA3282 sp. bin321
LPY_MTB_bin.1087.fa	57.53	0.47	Medium	45.9	63013	Bacteria	Bacillota_A	Clostridia	Lachnospirales	Lachnospiraceae	UBA3282	UBA3282 sp. bin322		UBA3282 sp. bin322
LPY_MTB_bin.1094.fa	77.22	4.74	Medium	45.84	144827	Bacteria	Bacillota_A	Clostridia	Lachnospirales	Lachnospiraceae	UBA3282	UBA3282 sp. bin323		UBA3282 sp. bin323
LPY_MTB_bin.1724.fa	90.49	3.62	High	42.43	28560	Bacteria	Bacillota_A	Clostridia	Lachnospirales	Lachnospiraceae	UBA3282	UBA3282 sp. bin324		UBA3282 sp. bin324
LPY_MTB_bin.1762.fa	68.49	1.88	Medium	45.51	51156	Bacteria	Bacillota_A	Clostridia	Lachnospirales	Lachnospiraceae	UBA3282	UBA3282 sp. bin325		UBA3282 sp. bin325
LPY_MTB_bin.1893.fa	73.3	3.79	Medium	46.51	61394	Bacteria	Bacillota_A	Clostridia	Lachnospirales	Lachnospiraceae	UBA3282	UBA3282 sp. bin326		UBA3282 sp. bin326
LPY_MTB_bin.2051.fa	79.92	0.65	Medium	44.94	60696	Bacteria	Bacillota_A	Clostridia	Lachnospirales	Lachnospiraceae	UBA3282	UBA3282 sp. bin327		UBA3282 sp. bin327
LPY_MTB_bin.2116.fa	89.91	2.04	High	43.22	61330	Bacteria	Bacillota_A	Clostridia	Lachnospirales	Lachnospiraceae	UBA3282	UBA3282 sp. bin328		UBA3282 sp. bin328
LPY_MTB_bin.2120.fa	67.81	0	Medium	43.5	56332	Bacteria	Bacillota_A	Clostridia	Lachnospirales	Lachnospiraceae	UBA3282	UBA3282 sp. bin329		UBA3282 sp. bin329
LPY_MTB_bin.223.fa	62.05	2.3	Medium	46.96	21358	Bacteria	Bacillota_A	Clostridia	Lachnospirales	Lachnospiraceae	UBA3282	UBA3282 sp. bin330		UBA3282 sp. bin330
LPY_MTB_bin.30.fa	78.8	3.15	Medium	46.93	39772	Bacteria	Bacillota_A	Clostridia	Lachnospirales	Lachnospiraceae	UBA3282	UBA3282 sp. bin331		UBA3282 sp. bin331
LPY_MTB_bin.476.fa	72.74	8.25	Medium	42.62	7612	Bacteria	Bacillota_A	Clostridia	Lachnospirales	Lachnospiraceae	UBA3282	UBA3282 sp. bin332		UBA3282 sp. bin332
LPY_MTB_bin.67.fa	64.85	1.46	Medium	40.52	7907	Bacteria	Bacillota_A	Clostridia	Lachnospirales	Lachnospiraceae	UBA3282	UBA3282 sp. bin333		UBA3282 sp. bin333
LPY_MTB_bin.942.fa	55.47	2.12	Medium	46.66	31485	Bacteria	Bacillota_A	Clostridia	Lachnospirales	Lachnospiraceae	UBA3282	UBA3282 sp. bin334		UBA3282 sp. bin334
LPY_MXB_maxbin2_bins.0102.fa	88.97	7.98	High	45.78	50808	Bacteria	Bacillota_A	Clostridia	Lachnospirales	Lachnospiraceae	UBA3282	UBA3282 sp. bin335		UBA3282 sp. bin335
LPY_MXB_maxbin2_bins.0160.fa	54.68	2.62	Medium	42.87	116781	Bacteria	Bacillota_A	Clostridia	Lachnospirales	Lachnospiraceae	UBA3282	UBA3282 sp. bin336		UBA3282 sp. bin336
LPY_MXB_maxbin2_bins.0318.fa	99.95	5.46	High	44.85	194682	Bacteria	Bacillota_A	Clostridia	Lachnospirales	Lachnospiraceae	UBA3282	UBA3282 sp. bin337		UBA3282 sp. bin337
LPY_MXB_maxbin2_bins.0493.fa	70.43	4.95	Medium	44.24	53650	Bacteria	Bacillota_A	Clostridia	Lachnospirales	Lachnospiraceae	UBA3282	UBA3282 sp. bin338		UBA3282 sp. bin338
LPY_MXB_maxbin2_bins.0782.fa	89.4	4.41	High	45.25	26194	Bacteria	Bacillota_A	Clostridia	Lachnospirales	Lachnospiraceae	UBA3282	UBA3282 sp. bin339		UBA3282 sp. bin339
LPY_MXB_maxbin2_bins.0903.fa	88.29	5.82	High	44.01	32654	Bacteria	Bacillota_A	Clostridia	Lachnospirales	Lachnospiraceae	UBA3282	UBA3282 sp. bin340		UBA3282 sp. bin340
LP_MTB_bin.1201.fa	71.42	7.09	Medium	46.17	48903	Bacteria	Bacillota_A	Clostridia	Lachnospirales	Lachnospiraceae	UBA3282	UBA3282 sp. bin341		UBA3282 sp. bin341
LP_MTB_bin.1811.fa	79.05	5.11	Medium	47.68	19512	Bacteria	Bacillota_A	Clostridia	Lachnospirales	Lachnospiraceae	UBA3282	UBA3282 sp. bin342		UBA3282 sp. bin342
LP_MTB_bin.1893.fa	84.87	1.25	High	43.9	24290	Bacteria	Bacillota_A	Clostridia	Lachnospirales	Lachnospiraceae	UBA3282	UBA3282 sp. bin343		UBA3282 sp. bin343
LP_MTB_bin.1959.fa	52.13	3.37	Medium	46.64	50662	Bacteria	Bacillota_A	Clostridia	Lachnospirales	Lachnospiraceae	UBA3282	UBA3282 sp. bin344		UBA3282 sp. bin344
LP_MTB_bin.2121.fa	57.94	5.94	Medium	45.99	18156	Bacteria	Bacillota_A	Clostridia	Lachnospirales	Lachnospiraceae	UBA3282	UBA3282 sp. bin345		UBA3282 sp. bin345
LP_MTB_bin.2157.fa	84.98	4.04	High	42.8	85952	Bacteria	Bacillota_A	Clostridia	Lachnospirales	Lachnospiraceae	UBA3282	UBA3282 sp. bin346		UBA3282 sp. bin346
LP_MTB_bin.2271.fa	83.78	6.91	High	46.18	25993	Bacteria	Bacillota_A	Clostridia	Lachnospirales	Lachnospiraceae	UBA3282	UBA3282 sp. bin347		UBA3282 sp. bin347
LP_MTB_bin.2475.fa	81.3	4.07	High	45.86	21112	Bacteria	Bacillota_A	Clostridia	Lachnospirales	Lachnospiraceae	UBA3282	UBA3282 sp. bin348		UBA3282 sp. bin348
LP_MTB_bin.846.fa	66.23	1.77	Medium	45.7	13961	Bacteria	Bacillota_A	Clostridia	Lachnospirales	Lachnospiraceae	UBA3282	UBA3282 sp. bin349		UBA3282 sp. bin349
LP_MTB_bin.980.fa	63.19	5.35	Medium	43.65	5408	Bacteria	Bacillota_A	Clostridia	Lachnospirales	Lachnospiraceae	UBA3282	UBA3282 sp. bin350		UBA3282 sp. bin350
LP_MXB_maxbin2_bins.0008.fa	62.58	6.88	Medium	44.25	21378	Bacteria	Bacillota_A	Clostridia	Lachnospirales	Lachnospiraceae	UBA3282	UBA3282 sp. bin351		UBA3282 sp. bin351
LP_MXB_maxbin2_bins.0217.fa	91.7	6.11	High	45.76	60667	Bacteria	Bacillota_A	Clostridia	Lachnospirales	Lachnospiraceae	UBA3282	UBA3282 sp. bin352		UBA3282 sp. bin352
LP_MXB_maxbin2_bins.0869.fa	72.02	5.19	Medium	43.09	6911	Bacteria	Bacillota_A	Clostridia	Lachnospirales	Lachnospiraceae	UBA3282	UBA3282 sp. bin353		UBA3282 sp. bin353
LP_MXB_maxbin2_bins.0923.fa	100	6.11	High	45.44	49247	Bacteria	Bacillota_A	Clostridia	Lachnospirales	Lachnospiraceae	UBA3282	UBA3282 sp. bin354		UBA3282 sp. bin354
MP_MTB_bin.1107.fa	75.14	4.16	Medium	44.93	21731	Bacteria	Bacillota_A	Clostridia	Lachnospirales	Lachnospiraceae	UBA3282	UBA3282 sp. bin355		UBA3282 sp. bin355
MP_MTB_bin.1289.fa	62.25	1.3	Medium	45.69	7068	Bacteria	Bacillota_A	Clostridia	Lachnospirales	Lachnospiraceae	UBA3282	UBA3282 sp. bin356		UBA3282 sp. bin356
MP_MTB_bin.1360.fa	69.9	0.64	Medium	47.28	67082	Bacteria	Bacillota_A	Clostridia	Lachnospirales	Lachnospiraceae	UBA3282	UBA3282 sp. bin357		UBA3282 sp. bin357
MP_MTB_bin.1535.fa	71.92	3.54	Medium	46.79	13451	Bacteria	Bacillota_A	Clostridia	Lachnospirales	Lachnospiraceae	UBA3282	UBA3282 sp. bin358		UBA3282 sp. bin358
MP_MTB_bin.1536.fa	86.93	9.96	High	44.79	255666	Bacteria	Bacillota_A	Clostridia	Lachnospirales	Lachnospiraceae	UBA3282	UBA3282 sp. bin359		UBA3282 sp. bin359
MP_MTB_bin.1619.fa	55.41	2.42	Medium	46.14	25231	Bacteria	Bacillota_A	Clostridia	Lachnospirales	Lachnospiraceae	UBA3282	UBA3282 sp. bin360		UBA3282 sp. bin360
MP_MTB_bin.1622.fa	82.46	6.11	High	44.22	10131	Bacteria	Bacillota_A	Clostridia	Lachnospirales	Lachnospiraceae	UBA3282	UBA3282 sp. bin361		UBA3282 sp. bin361
MP_MTB_bin.1901.fa	76.64	3.77	Medium	45.64	173450	Bacteria	Bacillota_A	Clostridia	Lachnospirales	Lachnospiraceae	UBA3282	UBA3282 sp. bin362		UBA3282 sp. bin362
MP_MTB_bin.2117.fa	60.29	0.78	Medium	45.82	64089	Bacteria	Bacillota_A	Clostridia	Lachnospirales	Lachnospiraceae	UBA3282	UBA3282 sp. bin363		UBA3282 sp. bin363
MP_MTB_bin.2278.fa	92.08	6.86	High	46.12	82343	Bacteria	Bacillota_A	Clostridia	Lachnospirales	Lachnospiraceae	UBA3282	UBA3282 sp. bin364		UBA3282 sp. bin364
MP_MTB_bin.2438.fa	94.79	3.74	High	41.96	52414	Bacteria	Bacillota_A	Clostridia	Lachnospirales	Lachnospiraceae	UBA3282	UBA3282 sp. bin365		UBA3282 sp. bin365
MP_MTB_bin.366.fa	56.32	0.64	Medium	45.33	59315	Bacteria	Bacillota_A	Clostridia	Lachnospirales	Lachnospiraceae	UBA3282	UBA3282 sp. bin366		UBA3282 sp. bin366
MP_MTB_bin.369.fa	60.54	2.29	Medium	46.4	21305	Bacteria	Bacillota_A	Clostridia	Lachnospirales	Lachnospiraceae	UBA3282	UBA3282 sp. bin367		UBA3282 sp. bin367
MP_MTB_bin.402.fa	96.07	5.87	High	45.33	344356	Bacteria	Bacillota_A	Clostridia	Lachnospirales	Lachnospiraceae	UBA3282	UBA3282 sp. bin368		UBA3282 sp. bin368
MP_MTB_bin.44.fa	84.09	1.86	High	46.56	25139	Bacteria	Bacillota_A	Clostridia	Lachnospirales	Lachnospiraceae	UBA3282	UBA3282 sp. bin369		UBA3282 sp. bin369
MP_MTB_bin.550.fa	90.68	4.67	High	42.01	26978	Bacteria	Bacillota_A	Clostridia	Lachnospirales	Lachnospiraceae	UBA3282	UBA3282 sp. bin370		UBA3282 sp. bin370
MP_MTB_bin.863.fa	68.13	2.74	Medium	47.72	15454	Bacteria	Bacillota_A	Clostridia	Lachnospirales	Lachnospiraceae	UBA3282	UBA3282 sp. bin371		UBA3282 sp. bin371
MP_MXB_maxbin2_bins.0094.fa	83.21	2.83	High	45.69	24419	Bacteria	Bacillota_A	Clostridia	Lachnospirales	Lachnospiraceae	UBA3282	UBA3282 sp. bin372		UBA3282 sp. bin372
MP_MXB_maxbin2_bins.0848.fa	70.75	5.1	Medium	43.47	5357	Bacteria	Bacillota_A	Clostridia	Lachnospirales	Lachnospiraceae	UBA3282	UBA3282 sp. bin373		UBA3282 sp. bin373
MP_MXB_maxbin2_bins.0929.fa	59.46	9.32	Medium	44.62	11709	Bacteria	Bacillota_A	Clostridia	Lachnospirales	Lachnospiraceae	UBA3282	UBA3282 sp. bin374		UBA3282 sp. bin374
MP_MTB_bin.2692.fa	91.83	0	High	49.4	167493	Bacteria	Bacillota_A	Clostridia	Lachnospirales	Lachnospiraceae	UBA3402	UBA3402 sp. bin375		UBA3402 sp. bin375
LP_MTB_bin.1976.fa	98.38	0.2	High	45.96	379378	Bacteria	Bacillota_A	Clostridia	Lachnospirales	Lachnospiraceae	UBA7050	UBA7050 sp. bin376		UBA7050 sp. bin376
HP_MTB_bin.1554.fa	97.35	1.39	High	44.73	71004	Bacteria	Bacillota_A	Clostridia	Lachnospirales	Lachnospiraceae	UBA7109	UBA7109 sp. bin377		UBA7109 sp. bin377
LPY_MTB_bin.1179.fa	71.2	0.15	Medium	42.01	6293	Bacteria	Bacillota_A	Clostridia	Lachnospirales	Lachnospiraceae	V9D3004	V9D3004 sp. bin378		V9D3004 sp. bin378
HP_MTB_bin.795.fa	96.53	2.19	High	42.1	19352	Bacteria	Bacillota_A	Clostridia	Lachnospirales	Lachnospiraceae	Wujia	Wujia sp. bin379		Wujia sp. bin379
LP_MTB_bin.1492.fa	84.62	9.27	High	41.49	7084	Bacteria	Bacillota_A	Clostridia	Lachnospirales	Lachnospiraceae	Wujia	Wujia sp. bin380		Wujia sp. bin380
HP_MTB_bin.1030.fa	98.51	1.02	High	56.54	69999	Bacteria	Bacillota_A	Clostridia	Oscillospirales	Acutalibacteraceae	Acutalibacter	Acutalibacter sp. bin381		Acutalibacter sp. bin381
HP_MTB_bin.1268.fa	81.54	1.15	High	55.33	51078	Bacteria	Bacillota_A	Clostridia	Oscillospirales	Acutalibacteraceae	Acutalibacter	Acutalibacter sp. bin382		Acutalibacter sp. bin382
HP_MTB_bin.149.fa	98.4	2.17	High	57.61	30364	Bacteria	Bacillota_A	Clostridia	Oscillospirales	Acutalibacteraceae	Acutalibacter	Acutalibacter sp. bin383		Acutalibacter sp. bin383
HP_MTB_bin.2130.fa	70.5	5.49	Medium	58.71	5005	Bacteria	Bacillota_A	Clostridia	Oscillospirales	Acutalibacteraceae	Acutalibacter	Acutalibacter sp. bin384		Acutalibacter sp. bin384
HP_MTB_bin.343.fa	75.38	6.3	Medium	55.04	45785	Bacteria	Bacillota_A	Clostridia	Oscillospirales	Acutalibacteraceae	Acutalibacter	Acutalibacter sp. bin385		Acutalibacter sp. bin385
HP_MTB_bin.72.fa	97.81	1.67	High	57.54	104425	Bacteria	Bacillota_A	Clostridia	Oscillospirales	Acutalibacteraceae	Acutalibacter	Acutalibacter sp. bin386		Acutalibacter sp. bin386
LPY_MTB_bin.1165.fa	67.54	1.32	Medium	55.33	6078	Bacteria	Bacillota_A	Clostridia	Oscillospirales	Acutalibacteraceae	Acutalibacter	Acutalibacter sp. bin387		Acutalibacter sp. bin387
LPY_MTB_bin.1303.fa	93.95	0.49	High	54.96	63768	Bacteria	Bacillota_A	Clostridia	Oscillospirales	Acutalibacteraceae	Acutalibacter	Acutalibacter sp. bin388		Acutalibacter sp. bin388
LPY_MTB_bin.1312.fa	54.45	0.49	Medium	54.95	171885	Bacteria	Bacillota_A	Clostridia	Oscillospirales	Acutalibacteraceae	Acutalibacter	Acutalibacter sp. bin389		Acutalibacter sp. bin389
LPY_MTB_bin.151.fa	92.48	0.01	High	55.88	168676	Bacteria	Bacillota_A	Clostridia	Oscillospirales	Acutalibacteraceae	Acutalibacter	Acutalibacter sp. bin390		Acutalibacter sp. bin390
LPY_MTB_bin.1703.fa	74	0.77	Medium	58.41	47283	Bacteria	Bacillota_A	Clostridia	Oscillospirales	Acutalibacteraceae	Acutalibacter	Acutalibacter sp. bin391		Acutalibacter sp. bin391
LPY_MTB_bin.201.fa	62.06	5.77	Medium	58.76	5524	Bacteria	Bacillota_A	Clostridia	Oscillospirales	Acutalibacteraceae	Acutalibacter	Acutalibacter sp. bin392		Acutalibacter sp. bin392
LPY_MXB_maxbin2_bins.0955.fa	97.46	0.39	High	56.24	179082	Bacteria	Bacillota_A	Clostridia	Oscillospirales	Acutalibacteraceae	Acutalibacter	Acutalibacter sp. bin393		Acutalibacter sp. bin393
LP_MTB_bin.1312.fa	84.91	0.36	High	54.49	37533	Bacteria	Bacillota_A	Clostridia	Oscillospirales	Acutalibacteraceae	Acutalibacter	Acutalibacter sp. bin394		Acutalibacter sp. bin394
LP_MTB_bin.162.fa	98.05	3.01	High	56.06	104584	Bacteria	Bacillota_A	Clostridia	Oscillospirales	Acutalibacteraceae	Acutalibacter	Acutalibacter sp. bin395		Acutalibacter sp. bin395
LP_MTB_bin.2213.fa	68.93	4.14	Medium	57.01	4434	Bacteria	Bacillota_A	Clostridia	Oscillospirales	Acutalibacteraceae	Acutalibacter	Acutalibacter sp. bin396		Acutalibacter sp. bin396
LP_MTB_bin.273.fa	85.97	7.43	High	57.6	16079	Bacteria	Bacillota_A	Clostridia	Oscillospirales	Acutalibacteraceae	Acutalibacter	Acutalibacter sp. bin397		Acutalibacter sp. bin397
LP_MTB_bin.387.fa	87.54	6.35	High	54.22	9553	Bacteria	Bacillota_A	Clostridia	Oscillospirales	Acutalibacteraceae	Acutalibacter	Acutalibacter sp. bin398		Acutalibacter sp. bin398
LP_MTB_bin.628.fa	57.79	6.54	Medium	58.87	4665	Bacteria	Bacillota_A	Clostridia	Oscillospirales	Acutalibacteraceae	Acutalibacter	Acutalibacter sp. bin399		Acutalibacter sp. bin399
LP_MXB_maxbin2_bins.0993.fa	57.18	9.87	Medium	54.67	1778	Bacteria	Bacillota_A	Clostridia	Oscillospirales	Acutalibacteraceae	Acutalibacter	Acutalibacter sp. bin400		Acutalibacter sp. bin400
MP_MTB_bin.1510.fa	93.83	1.52	High	54.68	26717	Bacteria	Bacillota_A	Clostridia	Oscillospirales	Acutalibacteraceae	Acutalibacter	Acutalibacter sp. bin401		Acutalibacter sp. bin401
MP_MTB_bin.2296.fa	83.51	0.15	High	56.12	29781	Bacteria	Bacillota_A	Clostridia	Oscillospirales	Acutalibacteraceae	Acutalibacter	Acutalibacter sp. bin402		Acutalibacter sp. bin402
MP_MTB_bin.2376.fa	78.8	0.67	Medium	56.6	260160	Bacteria	Bacillota_A	Clostridia	Oscillospirales	Acutalibacteraceae	Acutalibacter	Acutalibacter sp. bin403		Acutalibacter sp. bin403
MP_MXB_maxbin2_bins.0494.fa	83.46	1.27	High	54.9	42277	Bacteria	Bacillota_A	Clostridia	Oscillospirales	Acutalibacteraceae	Acutalibacter	Acutalibacter sp. bin404		Acutalibacter sp. bin404
MP_MXB_maxbin2_bins.0670.fa	86.45	2.06	High	53.9	11070	Bacteria	Bacillota_A	Clostridia	Oscillospirales	Acutalibacteraceae	Acutalibacter	Acutalibacter sp. bin405		Acutalibacter sp. bin405
LP_MTB_bin.797.fa	87.97	1.44	High	40.86	7588	Bacteria	Bacillota_A	Clostridia	Oscillospirales	Acutalibacteraceae	CAG-488	CAG-488 sp. bin406		CAG-488 sp. bin406
MP_MTB_bin.174.fa	99.68	0.28	High	40.58	207878	Bacteria	Bacillota_A	Clostridia	Oscillospirales	Acutalibacteraceae	CAG-488	CAG-488 sp. bin407		CAG-488 sp. bin407
HP_MTB_bin.1732.fa	81.93	0.23	High	45.47	55556	Bacteria	Bacillota_A	Clostridia	Oscillospirales	Acutalibacteraceae	Eubacterium_R	Eubacterium_R sp. bin408		Eubacterium_R sp. bin408
HP_MTB_bin.2187.fa	81.17	3.15	High	46.94	7130	Bacteria	Bacillota_A	Clostridia	Oscillospirales	Acutalibacteraceae	Eubacterium_R	Eubacterium_R sp. bin409		Eubacterium_R sp. bin409
HP_MXB_maxbin2_bins.0986.fa	100	0.29	High	40.48	240697	Bacteria	Bacillota_A	Clostridia	Oscillospirales	Acutalibacteraceae	Eubacterium_R	Eubacterium_R sp. bin410		Eubacterium_R sp. bin410
LPY_MTB_bin.1003.fa	99.43	0.3	High	38.45	385360	Bacteria	Bacillota_A	Clostridia	Oscillospirales	Acutalibacteraceae	Eubacterium_R	Eubacterium_R sp. bin411		Eubacterium_R sp. bin411
LPY_MTB_bin.1290.fa	99.17	0.83	High	44.9	160780	Bacteria	Bacillota_A	Clostridia	Oscillospirales	Acutalibacteraceae	Eubacterium_R	Eubacterium_R sp. bin412		Eubacterium_R sp. bin412
LPY_MXB_maxbin2_bins.0025.fa	95.06	0.24	High	46.77	180602	Bacteria	Bacillota_A	Clostridia	Oscillospirales	Acutalibacteraceae	Eubacterium_R	Eubacterium_R sp. bin413		Eubacterium_R sp. bin413
LP_MTB_bin.2119.fa	81.13	1.41	High	47.91	8746	Bacteria	Bacillota_A	Clostridia	Oscillospirales	Acutalibacteraceae	Eubacterium_R	Eubacterium_R sp. bin414		Eubacterium_R sp. bin414
LP_MXB_maxbin2_bins.0022.fa	98.41	0.12	High	45.21	290200	Bacteria	Bacillota_A	Clostridia	Oscillospirales	Acutalibacteraceae	Eubacterium_R	Eubacterium_R sp. bin415		Eubacterium_R sp. bin415
MP_MTB_bin.939.fa	98.77	0.18	High	46.39	558753	Bacteria	Bacillota_A	Clostridia	Oscillospirales	Acutalibacteraceae	Eubacterium_R	Eubacterium_R sp. bin416		Eubacterium_R sp. bin416
HP_MTB_bin.1514.fa	99.2	0.08	High	40.26	428575	Bacteria	Bacillota_A	Clostridia	Oscillospirales	Acutalibacteraceae	Fimenecus	Fimenecus sp. bin417		Fimenecus sp. bin417
LPY_MTB_bin.1633.fa	100	0.41	High	41.39	104069	Bacteria	Bacillota_A	Clostridia	Oscillospirales	Acutalibacteraceae	Fimenecus	Fimenecus sp. bin418		Fimenecus sp. bin418
LPY_MTB_bin.22.fa	100	0.06	High	40.81	496784	Bacteria	Bacillota_A	Clostridia	Oscillospirales	Acutalibacteraceae	Fimenecus	Fimenecus sp. bin419		Fimenecus sp. bin419
LPY_MTB_bin.2278.fa	56.45	1.94	Medium	40.37	3805	Bacteria	Bacillota_A	Clostridia	Oscillospirales	Acutalibacteraceae	Fimenecus	Fimenecus sp. bin420		Fimenecus sp. bin420
LPY_MXB_maxbin2_bins.0169.fa	99.33	3.65	High	44.71	135518	Bacteria	Bacillota_A	Clostridia	Oscillospirales	Acutalibacteraceae	Fimenecus	Fimenecus sp. bin421		Fimenecus sp. bin421
LP_MTB_bin.96.fa	93.56	4.77	High	43.08	21057	Bacteria	Bacillota_A	Clostridia	Oscillospirales	Acutalibacteraceae	Fimenecus	Fimenecus sp. bin422		Fimenecus sp. bin422
LP_MTB_bin.998.fa	99.57	0.21	High	42.22	190861	Bacteria	Bacillota_A	Clostridia	Oscillospirales	Acutalibacteraceae	Fimenecus	Fimenecus sp. bin423		Fimenecus sp. bin423
MP_MTB_bin.2636.fa	99.74	0.01	High	50.52	323235	Bacteria	Bacillota_A	Clostridia	Oscillospirales	Acutalibacteraceae	Fimenecus	Fimenecus sp. bin424		Fimenecus sp. bin424
HP_MTB_bin.1054.fa	99.31	0.02	High	56.1	139529	Bacteria	Bacillota_A	Clostridia	Oscillospirales	Acutalibacteraceae	Howiella	Howiella sp. bin425		Howiella sp. bin425
HP_MTB_bin.11.fa	86.59	4.37	High	55.69	149870	Bacteria	Bacillota_A	Clostridia	Oscillospirales	Acutalibacteraceae	Howiella	Howiella sp. bin426		Howiella sp. bin426
MP_MTB_bin.2352.fa	96.55	2.83	High	55.92	110492	Bacteria	Bacillota_A	Clostridia	Oscillospirales	Acutalibacteraceae	RGIG1959	RGIG1959 sp. bin427		RGIG1959 sp. bin427
LP_MTB_bin.182.fa	93.26	0.24	High	48.89	65116	Bacteria	Bacillota_A	Clostridia	Oscillospirales	Acutalibacteraceae	RGIG2774	RGIG2774 sp. bin428		RGIG2774 sp. bin428
MP_MTB_bin.1694.fa	82.79	0.15	High	49	132683	Bacteria	Bacillota_A	Clostridia	Oscillospirales	Acutalibacteraceae	RGIG2774	RGIG2774 sp. bin429		RGIG2774 sp. bin429
HP_MTB_bin.2182.fa	78.77	0.03	Medium	46.88	24368	Bacteria	Bacillota_A	Clostridia	Oscillospirales	Acutalibacteraceae	RGIG7067	RGIG7067 sp. bin430		RGIG7067 sp. bin430
MP_MTB_bin.743.fa	83.26	1.45	High	55.72	9628	Bacteria	Bacillota_A	Clostridia	Oscillospirales	Acutalibacteraceae	RGIG7265	RGIG7265 sp. bin431		RGIG7265 sp. bin431
MP_MXB_maxbin2_bins.1000.fa	63.61	7.31	Medium	55.47	3794	Bacteria	Bacillota_A	Clostridia	Oscillospirales	Acutalibacteraceae	RGIG7265	RGIG7265 sp. bin432		RGIG7265 sp. bin432
HP_MXB_maxbin2_bins.0800.fa	98.81	1.1	High	41.41	73700	Bacteria	Bacillota_A	Clostridia	Oscillospirales	Acutalibacteraceae	RUG592	RUG592 sp. bin433		RUG592 sp. bin433
HP_MTB_bin.1970.fa	94.67	1.02	High	42.77	43890	Bacteria	Bacillota_A	Clostridia	Oscillospirales	Acutalibacteraceae	RUG806	RUG806 sp. bin434		RUG806 sp. bin434
LP_MTB_bin.1834.fa	59.86	1.58	Medium	42.81	4533	Bacteria	Bacillota_A	Clostridia	Oscillospirales	Acutalibacteraceae	RUG806	RUG806 sp. bin435		RUG806 sp. bin435
HP_MTB_bin.1173.fa	99.81	0.8	High	36.2	200278	Bacteria	Bacillota_A	Clostridia	Oscillospirales	Acutalibacteraceae	Ruminococcus_E	Ruminococcus_E sp. bin436		Ruminococcus_E sp. bin436
LPY_MTB_bin.405.fa	88.6	6.37	High	37.12	13904	Bacteria	Bacillota_A	Clostridia	Oscillospirales	Acutalibacteraceae	Ruminococcus_E	Ruminococcus_E sp. bin437		Ruminococcus_E sp. bin437
HP_MXB_maxbin2_bins.0194.fa	100	0.92	High	37.65	92206	Bacteria	Bacillota_A	Clostridia	Oscillospirales	Acutalibacteraceae	Ruminococcus_E	Ruminococcus_E sp022510955 bin438	Ruminococcus_E sp022510955	Ruminococcus_E sp022510955 bin438
HP_MXB_maxbin2_bins.0719.fa	97.08	0.39	High	46.81	156412	Bacteria	Bacillota_A	Clostridia	Oscillospirales	Acutalibacteraceae	SIG598	SIG598 sp. bin439		SIG598 sp. bin439
LP_MTB_bin.1863.fa	53.69	0.13	Medium	49.14	23450	Bacteria	Bacillota_A	Clostridia	Oscillospirales	Acutalibacteraceae	SIG598	SIG598 sp. bin440		SIG598 sp. bin440
LP_MTB_bin.2589.fa	92.47	0.14	High	46.95	71711	Bacteria	Bacillota_A	Clostridia	Oscillospirales	Acutalibacteraceae	SIG598	SIG598 sp. bin441		SIG598 sp. bin441
LP_MTB_bin.786.fa	76.71	1.25	Medium	47.17	6488	Bacteria	Bacillota_A	Clostridia	Oscillospirales	Acutalibacteraceae	SIG598	SIG598 sp. bin442		SIG598 sp. bin442
MP_MTB_bin.1313.fa	92.31	2.88	High	47.73	38939	Bacteria	Bacillota_A	Clostridia	Oscillospirales	Acutalibacteraceae	SIG598	SIG598 sp. bin443		SIG598 sp. bin443
MP_MTB_bin.187.fa	77.23	1.53	Medium	48.14	25056	Bacteria	Bacillota_A	Clostridia	Oscillospirales	Acutalibacteraceae	SIG598	SIG598 sp. bin444		SIG598 sp. bin444
MP_MTB_bin.2095.fa	87.78	0.48	High	47.07	23185	Bacteria	Bacillota_A	Clostridia	Oscillospirales	Acutalibacteraceae	SIG598	SIG598 sp. bin445		SIG598 sp. bin445
HP_MTB_bin.229.fa	81.55	4.82	High	42.22	9298	Bacteria	Bacillota_A	Clostridia	Oscillospirales	Acutalibacteraceae	UBA1081	UBA1081 sp. bin446		UBA1081 sp. bin446
LPY_MTB_bin.1356.fa	97.43	0.09	High	43	124051	Bacteria	Bacillota_A	Clostridia	Oscillospirales	Acutalibacteraceae	UBA1081	UBA1081 sp. bin447		UBA1081 sp. bin447
LPY_MXB_maxbin2_bins.0436.fa	91.06	3.98	High	42.61	36039	Bacteria	Bacillota_A	Clostridia	Oscillospirales	Acutalibacteraceae	UBA1081	UBA1081 sp. bin448		UBA1081 sp. bin448
LPY_MXB_maxbin2_bins.0575.fa	97.95	0.69	High	43.59	106972	Bacteria	Bacillota_A	Clostridia	Oscillospirales	Acutalibacteraceae	UBA1081	UBA1081 sp. bin449		UBA1081 sp. bin449
LP_MTB_bin.1240.fa	97.98	2.1	High	42.16	238869	Bacteria	Bacillota_A	Clostridia	Oscillospirales	Acutalibacteraceae	UBA1081	UBA1081 sp. bin450		UBA1081 sp. bin450
MP_MXB_maxbin2_bins.0173.fa	98.06	0.52	High	44.38	233538	Bacteria	Bacillota_A	Clostridia	Oscillospirales	Acutalibacteraceae	UBA1081	UBA1081 sp. bin451		UBA1081 sp. bin451
LP_MTB_bin.1045.fa	98.05	0.45	High	36.83	129416	Bacteria	Bacillota_A	Clostridia	Oscillospirales	Acutalibacteraceae	UBA1213	UBA1213 sp. bin452		UBA1213 sp. bin452
MP_MTB_bin.1907.fa	62.7	4.29	Medium	57.41	5356	Bacteria	Bacillota_A	Clostridia	Oscillospirales	Acutalibacteraceae	UBA1417	UBA1417 sp. bin453		UBA1417 sp. bin453
HP_MTB_bin.2001.fa	85.87	0.49	High	43.1	46727	Bacteria	Bacillota_A	Clostridia	Oscillospirales	Acutalibacteraceae	UBA6857	UBA6857 sp. bin454		UBA6857 sp. bin454
HP_MTB_bin.623.fa	87.03	0.32	High	43.28	251941	Bacteria	Bacillota_A	Clostridia	Oscillospirales	Acutalibacteraceae	UBA6857	UBA6857 sp. bin455		UBA6857 sp. bin455
LPY_MTB_bin.2392.fa	88.05	0.08	High	41.27	25332	Bacteria	Bacillota_A	Clostridia	Oscillospirales	Acutalibacteraceae	UBA6857	UBA6857 sp. bin456		UBA6857 sp. bin456
LPY_MXB_maxbin2_bins.0439.fa	68.43	4.49	Medium	44.51	3017	Bacteria	Bacillota_A	Clostridia	Oscillospirales	Acutalibacteraceae	UBA6857	UBA6857 sp. bin457		UBA6857 sp. bin457
LP_MTB_bin.2408.fa	97.7	2.74	High	40.24	41913	Bacteria	Bacillota_A	Clostridia	Oscillospirales	Acutalibacteraceae	UBA6857	UBA6857 sp. bin458		UBA6857 sp. bin458
LP_MTB_bin.484.fa	75.75	0.11	Medium	40.55	83868	Bacteria	Bacillota_A	Clostridia	Oscillospirales	Acutalibacteraceae	UBA6857	UBA6857 sp. bin459		UBA6857 sp. bin459
LP_MTB_bin.779.fa	91.54	1.94	High	44.07	19919	Bacteria	Bacillota_A	Clostridia	Oscillospirales	Acutalibacteraceae	UBA6857	UBA6857 sp. bin460		UBA6857 sp. bin460
MP_MTB_bin.2725.fa	70.35	0.11	Medium	40.38	383007	Bacteria	Bacillota_A	Clostridia	Oscillospirales	Acutalibacteraceae	UBA6857	UBA6857 sp. bin461		UBA6857 sp. bin461
MP_MTB_bin.916.fa	84.12	0.27	High	41.21	63571	Bacteria	Bacillota_A	Clostridia	Oscillospirales	Acutalibacteraceae	UBA6857	UBA6857 sp. bin462		UBA6857 sp. bin462
HP_MTB_bin.8.fa	61.77	0.71	Medium	56.73	8597	Bacteria	Bacillota_A	Clostridia	Oscillospirales	Acutalibacteraceae	UMGS1071	UMGS1071 sp. bin463		UMGS1071 sp. bin463
HP_MXB_maxbin2_bins.0032.fa	58.28	8.35	Medium	53.88	2256	Bacteria	Bacillota_A	Clostridia	Oscillospirales	Acutalibacteraceae	UMGS1484	UMGS1484 sp. bin464		UMGS1484 sp. bin464
HP_MXB_maxbin2_bins.0366.fa	70.28	7.52	Medium	53.99	3116	Bacteria	Bacillota_A	Clostridia	Oscillospirales	Acutalibacteraceae	UMGS1484	UMGS1484 sp. bin465		UMGS1484 sp. bin465
HP_MTB_bin.2411.fa	68.65	2.08	Medium	58.45	5996	Bacteria	Bacillota_A	Clostridia	Oscillospirales	Butyricicoccaceae	RGIG1902	RGIG1902 sp. bin466		RGIG1902 sp. bin466
HP_MTB_bin.56.fa	80.82	7.16	High	59.25	5342	Bacteria	Bacillota_A	Clostridia	Oscillospirales	Butyricicoccaceae	RGIG1902	RGIG1902 sp. bin467		RGIG1902 sp. bin467
MP_MTB_bin.46.fa	93.11	4.6	High	58.73	9105	Bacteria	Bacillota_A	Clostridia	Oscillospirales	Butyricicoccaceae	RGIG1902	RGIG1902 sp. bin468		RGIG1902 sp. bin468
HP_MTB_bin.2470.fa	88.34	0.94	High	52.8	62379	Bacteria	Bacillota_A	Clostridia	Oscillospirales	CAG-272		CAG-272 sp. bin469		CAG-272 sp. bin469
LPY_MXB_maxbin2_bins.0664.fa	69.67	3.48	Medium	47.78	4517	Bacteria	Bacillota_A	Clostridia	Oscillospirales	CAG-272		CAG-272 sp. bin470		CAG-272 sp. bin470
LP_MTB_bin.1979.fa	97.88	1.22	High	54.87	153235	Bacteria	Bacillota_A	Clostridia	Oscillospirales	CAG-272		CAG-272 sp. bin471		CAG-272 sp. bin471
LP_MXB_maxbin2_bins.0100.fa	97.64	2.44	High	54.33	25779	Bacteria	Bacillota_A	Clostridia	Oscillospirales	CAG-272		CAG-272 sp. bin472		CAG-272 sp. bin472
LP_MXB_maxbin2_bins.0543.fa	55.7	4.1	Medium	53.97	2293	Bacteria	Bacillota_A	Clostridia	Oscillospirales	CAG-272		CAG-272 sp. bin473		CAG-272 sp. bin473
MP_MTB_bin.1226.fa	88.06	0.27	High	47.35	284256	Bacteria	Bacillota_A	Clostridia	Oscillospirales	CAG-272	Avispirillum	Avispirillum sp. bin474		Avispirillum sp. bin474
MP_MTB_bin.1456.fa	95.13	0.23	High	53.1	253618	Bacteria	Bacillota_A	Clostridia	Oscillospirales	CAG-272	CAKSQF01	CAKSQF01 sp. bin475		CAKSQF01 sp. bin475
MP_MTB_bin.2683.fa	85.25	0.03	High	54.68	140089	Bacteria	Bacillota_A	Clostridia	Oscillospirales	CAG-272	CAKSQF01	CAKSQF01 sp. bin476		CAKSQF01 sp. bin476
HP_MTB_bin.1909.fa	80.97	1.66	High	40.93	6618	Bacteria	Bacillota_A	Clostridia	Oscillospirales	CAG-272	RGIG1995	RGIG1995 sp. bin477		RGIG1995 sp. bin477
LPY_MTB_bin.2046.fa	88.73	9.34	High	49.75	16813	Bacteria	Bacillota_A	Clostridia	Oscillospirales	CAG-272	RGIG1995	RGIG1995 sp. bin478		RGIG1995 sp. bin478
LPY_MXB_maxbin2_bins.0645.fa	97.78	1.67	High	50.29	136298	Bacteria	Bacillota_A	Clostridia	Oscillospirales	CAG-272	RGIG1995	RGIG1995 sp. bin479		RGIG1995 sp. bin479
HP_MXB_maxbin2_bins.0108.fa	96.11	2.99	High	52.42	144042	Bacteria	Bacillota_A	Clostridia	Oscillospirales	CAG-272	RUG11130	RUG11130 sp. bin480		RUG11130 sp. bin480
MP_MTB_bin.2389.fa	89.56	0.44	High	51.71	111396	Bacteria	Bacillota_A	Clostridia	Oscillospirales	CAG-272	RUG11130	RUG11130 sp. bin481		RUG11130 sp. bin481
HP_MTB_bin.1190.fa	89.05	1.21	High	47.82	21384	Bacteria	Bacillota_A	Clostridia	Oscillospirales	CAG-272	RUG14199	RUG14199 sp. bin482		RUG14199 sp. bin482
HP_MTB_bin.219.fa	67.46	2.55	Medium	48.59	6492	Bacteria	Bacillota_A	Clostridia	Oscillospirales	CAG-272	RUG14199	RUG14199 sp. bin483		RUG14199 sp. bin483
LPY_MTB_bin.2014.fa	94.32	1.1	High	47.99	19835	Bacteria	Bacillota_A	Clostridia	Oscillospirales	CAG-272	RUG14199	RUG14199 sp. bin484		RUG14199 sp. bin484
LP_MTB_bin.1430.fa	90.83	1.34	High	47.95	24959	Bacteria	Bacillota_A	Clostridia	Oscillospirales	CAG-272	RUG14199	RUG14199 sp. bin485		RUG14199 sp. bin485
LP_MTB_bin.30.fa	56.56	5.04	Medium	47	4870	Bacteria	Bacillota_A	Clostridia	Oscillospirales	CAG-272	RUG14199	RUG14199 sp. bin486		RUG14199 sp. bin486
LP_MTB_bin.354.fa	79.5	0.17	Medium	48.69	24774	Bacteria	Bacillota_A	Clostridia	Oscillospirales	CAG-272	RUG14199	RUG14199 sp. bin487		RUG14199 sp. bin487
MP_MTB_bin.2267.fa	50.25	0.07	Medium	59.04	12843	Bacteria	Bacillota_A	Clostridia	Oscillospirales	CAG-272	SIG693	SIG693 sp. bin488		SIG693 sp. bin488
HP_MTB_bin.1428.fa	72.94	0.12	Medium	56.74	8896	Bacteria	Bacillota_A	Clostridia	Oscillospirales	CAG-272	UMGS1312	UMGS1312 sp. bin489		UMGS1312 sp. bin489
LP_MTB_bin.501.fa	71.28	7	Medium	52.99	13564	Bacteria	Bacillota_A	Clostridia	Oscillospirales	CAG-272	UMGS1312	UMGS1312 sp. bin490		UMGS1312 sp. bin490
HP_MTB_bin.2498.fa	51.42	0.34	Medium	55.65	7751	Bacteria	Bacillota_A	Clostridia	Oscillospirales	CAG-272	UMGS1696	UMGS1696 sp. bin491		UMGS1696 sp. bin491
LPY_MTB_bin.400.fa	80.1	0.13	High	54.58	70342	Bacteria	Bacillota_A	Clostridia	Oscillospirales	CAG-272	UMGS1696	UMGS1696 sp. bin492		UMGS1696 sp. bin492
LPY_MXB_maxbin2_bins.0936.fa	95.04	1.71	High	52.88	83389	Bacteria	Bacillota_A	Clostridia	Oscillospirales	CAG-272	UMGS1696	UMGS1696 sp. bin493		UMGS1696 sp. bin493
LP_MTB_bin.239.fa	78.96	1.32	Medium	54.27	16218	Bacteria	Bacillota_A	Clostridia	Oscillospirales	CAG-272	UMGS1696	UMGS1696 sp. bin494		UMGS1696 sp. bin494
MP_MTB_bin.2175.fa	61.33	2.32	Medium	55.07	6266	Bacteria	Bacillota_A	Clostridia	Oscillospirales	CAG-272	UMGS1696	UMGS1696 sp. bin495		UMGS1696 sp. bin495
MP_MTB_bin.2316.fa	75.16	1.88	Medium	54.2	38851	Bacteria	Bacillota_A	Clostridia	Oscillospirales	CAG-272	UMGS1696	UMGS1696 sp. bin496		UMGS1696 sp. bin496
HP_MTB_bin.171.fa	69.03	1.58	Medium	51.8	7185	Bacteria	Bacillota_A	Clostridia	Oscillospirales	CAG-272	UMGS1865	UMGS1865 sp. bin497		UMGS1865 sp. bin497
MP_MTB_bin.1397.fa	90.83	1.11	High	54.93	14266	Bacteria	Bacillota_A	Clostridia	Oscillospirales	CAG-272	WQSD01	WQSD01 sp. bin498		WQSD01 sp. bin498
HP_MTB_bin.1141.fa	87.76	3.26	High	56.48	15210	Bacteria	Bacillota_A	Clostridia	Oscillospirales	CAG-382	UBA1752	UBA1752 sp. bin499		UBA1752 sp. bin499
HP_MTB_bin.169.fa	96.04	0.53	High	55.99	185416	Bacteria	Bacillota_A	Clostridia	Oscillospirales	CAG-382	UBA1752	UBA1752 sp. bin500		UBA1752 sp. bin500
HP_MTB_bin.1933.fa	55.99	8.11	Medium	56.31	4002	Bacteria	Bacillota_A	Clostridia	Oscillospirales	CAG-382	UBA1752	UBA1752 sp. bin501		UBA1752 sp. bin501
LP_MTB_bin.1952.fa	93.15	0.43	High	57.09	103796	Bacteria	Bacillota_A	Clostridia	Oscillospirales	CAG-382	UBA1752	UBA1752 sp. bin502		UBA1752 sp. bin502
MP_MTB_bin.1931.fa	80.62	0.2	High	58.93	20851	Bacteria	Bacillota_A	Clostridia	Oscillospirales	CAG-382	UBA1752	UBA1752 sp. bin503		UBA1752 sp. bin503
LP_MTB_bin.1009.fa	64.88	0.34	Medium	46.61	21865	Bacteria	Bacillota_A	Clostridia	Oscillospirales	CAG-382	UMGS1307	UMGS1307 sp. bin504		UMGS1307 sp. bin504
MP_MXB_maxbin2_bins.0156.fa	60.5	5.55	Medium	58.79	1779	Bacteria	Bacillota_A	Clostridia	Oscillospirales	JAAYOS01		JAAYOS01 sp. bin505		JAAYOS01 sp. bin505
HP_MTB_bin.1335.fa	95.68	0.01	High	57.36	58637	Bacteria	Bacillota_A	Clostridia	Oscillospirales	JAAYOS01	CALXFK01	CALXFK01 sp. bin506		CALXFK01 sp. bin506
MP_MTB_bin.1625.fa	92.54	2.98	High	49.16	21141	Bacteria	Bacillota_A	Clostridia	Oscillospirales	Oscillospiraceae		Oscillospiraceae sp. bin507		Oscillospiraceae sp. bin507
HP_MTB_bin.693.fa	81.73	9.91	High	59.83	8957	Bacteria	Bacillota_A	Clostridia	Oscillospirales	Oscillospiraceae	CAJOIG01	CAJOIG01 sp. bin508		CAJOIG01 sp. bin508
HP_MTB_bin.725.fa	69.77	8.88	Medium	60.02	6178	Bacteria	Bacillota_A	Clostridia	Oscillospirales	Oscillospiraceae	CAJOIG01	CAJOIG01 sp. bin509		CAJOIG01 sp. bin509
LPY_MTB_bin.2069.fa	79.96	0.82	Medium	58.76	39267	Bacteria	Bacillota_A	Clostridia	Oscillospirales	Oscillospiraceae	CAJOIG01	CAJOIG01 sp. bin510		CAJOIG01 sp. bin510
MP_MTB_bin.178.fa	85.17	6.18	High	58.58	51706	Bacteria	Bacillota_A	Clostridia	Oscillospirales	Oscillospiraceae	CAJOIG01	CAJOIG01 sp. bin511		CAJOIG01 sp. bin511
MP_MTB_bin.1790.fa	66.23	5.06	Medium	58.87	16607	Bacteria	Bacillota_A	Clostridia	Oscillospirales	Oscillospiraceae	CAJOIG01	CAJOIG01 sp. bin512		CAJOIG01 sp. bin512
MP_MTB_bin.2368.fa	50.45	0.78	Medium	49.55	6343	Bacteria	Bacillota_A	Clostridia	Oscillospirales	Oscillospiraceae	CALXGH01	CALXGH01 sp. bin513		CALXGH01 sp. bin513
LP_MTB_bin.2740.fa	50.09	6.66	Medium	61.7	3415	Bacteria	Bacillota_A	Clostridia	Oscillospirales	Oscillospiraceae	DXYV01	DXYV01 sp. bin514		DXYV01 sp. bin514
MP_MTB_bin.1791.fa	99.06	4.58	High	61.45	20474	Bacteria	Bacillota_A	Clostridia	Oscillospirales	Oscillospiraceae	DXYV01	DXYV01 sp. bin515		DXYV01 sp. bin515
MP_MTB_bin.2013.fa	65.01	4.51	Medium	57.92	4730	Bacteria	Bacillota_A	Clostridia	Oscillospirales	Oscillospiraceae	DXYV01	DXYV01 sp. bin516		DXYV01 sp. bin516
HP_MTB_bin.1466.fa	74.03	5.2	Medium	61.88	9614	Bacteria	Bacillota_A	Clostridia	Oscillospirales	Oscillospiraceae	Dysosmobacter	Dysosmobacter sp. bin517		Dysosmobacter sp. bin517
HP_MTB_bin.2153.fa	67.4	2.86	Medium	62.92	8548	Bacteria	Bacillota_A	Clostridia	Oscillospirales	Oscillospiraceae	Dysosmobacter	Dysosmobacter sp. bin518		Dysosmobacter sp. bin518
HP_MTB_bin.491.fa	65.73	9.06	Medium	63.72	4524	Bacteria	Bacillota_A	Clostridia	Oscillospirales	Oscillospiraceae	Dysosmobacter	Dysosmobacter sp. bin519		Dysosmobacter sp. bin519
LPY_MTB_bin.1271.fa	78.77	9.91	Medium	63.19	16239	Bacteria	Bacillota_A	Clostridia	Oscillospirales	Oscillospiraceae	Dysosmobacter	Dysosmobacter sp. bin520		Dysosmobacter sp. bin520
LPY_MTB_bin.1299.fa	65.44	0.91	Medium	62.33	8661	Bacteria	Bacillota_A	Clostridia	Oscillospirales	Oscillospiraceae	Dysosmobacter	Dysosmobacter sp. bin521		Dysosmobacter sp. bin521
LPY_MTB_bin.1369.fa	68.35	7.43	Medium	61.03	6696	Bacteria	Bacillota_A	Clostridia	Oscillospirales	Oscillospiraceae	Dysosmobacter	Dysosmobacter sp. bin522		Dysosmobacter sp. bin522
LPY_MTB_bin.1591.fa	73.74	4.46	Medium	63.04	5887	Bacteria	Bacillota_A	Clostridia	Oscillospirales	Oscillospiraceae	Dysosmobacter	Dysosmobacter sp. bin523		Dysosmobacter sp. bin523
LPY_MTB_bin.2431.fa	74.2	9.81	Medium	63.22	4266	Bacteria	Bacillota_A	Clostridia	Oscillospirales	Oscillospiraceae	Dysosmobacter	Dysosmobacter sp. bin524		Dysosmobacter sp. bin524
LPY_MTB_bin.936.fa	88.22	6.64	High	60.49	11275	Bacteria	Bacillota_A	Clostridia	Oscillospirales	Oscillospiraceae	Dysosmobacter	Dysosmobacter sp. bin525		Dysosmobacter sp. bin525
LP_MTB_bin.1762.fa	77.85	2.07	Medium	64.41	6884	Bacteria	Bacillota_A	Clostridia	Oscillospirales	Oscillospiraceae	Dysosmobacter	Dysosmobacter sp. bin526		Dysosmobacter sp. bin526
MP_MTB_bin.1243.fa	56.67	5.15	Medium	59.81	8332	Bacteria	Bacillota_A	Clostridia	Oscillospirales	Oscillospiraceae	Dysosmobacter	Dysosmobacter sp. bin527		Dysosmobacter sp. bin527
MP_MTB_bin.1796.fa	75.98	8.59	Medium	61.58	25444	Bacteria	Bacillota_A	Clostridia	Oscillospirales	Oscillospiraceae	Dysosmobacter	Dysosmobacter sp. bin528		Dysosmobacter sp. bin528
MP_MTB_bin.211.fa	75.93	2.17	Medium	59.66	11644	Bacteria	Bacillota_A	Clostridia	Oscillospirales	Oscillospiraceae	Dysosmobacter	Dysosmobacter sp. bin529		Dysosmobacter sp. bin529
MP_MTB_bin.2201.fa	81.95	4.95	High	62.44	25216	Bacteria	Bacillota_A	Clostridia	Oscillospirales	Oscillospiraceae	Dysosmobacter	Dysosmobacter sp. bin530		Dysosmobacter sp. bin530
MP_MTB_bin.2434.fa	73.79	6.81	Medium	58.4	9938	Bacteria	Bacillota_A	Clostridia	Oscillospirales	Oscillospiraceae	Dysosmobacter	Dysosmobacter sp. bin531		Dysosmobacter sp. bin531
HP_MTB_bin.2071.fa	72.87	7.44	Medium	61.08	16849	Bacteria	Bacillota_A	Clostridia	Oscillospirales	Oscillospiraceae	Enterenecus	Enterenecus sp. bin532		Enterenecus sp. bin532
HP_MTB_bin.2389.fa	68.23	0.48	Medium	60.44	39703	Bacteria	Bacillota_A	Clostridia	Oscillospirales	Oscillospiraceae	Enterenecus	Enterenecus sp. bin533		Enterenecus sp. bin533
HP_MTB_bin.356.fa	63.79	4.42	Medium	61.24	12077	Bacteria	Bacillota_A	Clostridia	Oscillospirales	Oscillospiraceae	Enterenecus	Enterenecus sp. bin534		Enterenecus sp. bin534
HP_MTB_bin.519.fa	81.61	3.05	High	61.48	19482	Bacteria	Bacillota_A	Clostridia	Oscillospirales	Oscillospiraceae	Enterenecus	Enterenecus sp. bin535		Enterenecus sp. bin535
LPY_MTB_bin.1310.fa	65.03	2.63	Medium	60.84	16553	Bacteria	Bacillota_A	Clostridia	Oscillospirales	Oscillospiraceae	Enterenecus	Enterenecus sp. bin536		Enterenecus sp. bin536
LPY_MTB_bin.1441.fa	73.88	5.76	Medium	62.62	20520	Bacteria	Bacillota_A	Clostridia	Oscillospirales	Oscillospiraceae	Enterenecus	Enterenecus sp. bin537		Enterenecus sp. bin537
LPY_MTB_bin.1638.fa	60.01	7.84	Medium	62.57	5879	Bacteria	Bacillota_A	Clostridia	Oscillospirales	Oscillospiraceae	Enterenecus	Enterenecus sp. bin538		Enterenecus sp. bin538
LPY_MTB_bin.2092.fa	82.28	3.76	High	62.64	10237	Bacteria	Bacillota_A	Clostridia	Oscillospirales	Oscillospiraceae	Enterenecus	Enterenecus sp. bin539		Enterenecus sp. bin539
LPY_MTB_bin.882.fa	85.3	4.46	High	63.28	13912	Bacteria	Bacillota_A	Clostridia	Oscillospirales	Oscillospiraceae	Enterenecus	Enterenecus sp. bin540		Enterenecus sp. bin540
LP_MTB_bin.1016.fa	85.48	9.95	High	61.66	23388	Bacteria	Bacillota_A	Clostridia	Oscillospirales	Oscillospiraceae	Enterenecus	Enterenecus sp. bin541		Enterenecus sp. bin541
LP_MTB_bin.2416.fa	72.37	3.39	Medium	62.26	11549	Bacteria	Bacillota_A	Clostridia	Oscillospirales	Oscillospiraceae	Enterenecus	Enterenecus sp. bin542		Enterenecus sp. bin542
MP_MTB_bin.219.fa	84.12	4.54	High	60.44	29744	Bacteria	Bacillota_A	Clostridia	Oscillospirales	Oscillospiraceae	Enterenecus	Enterenecus sp. bin543		Enterenecus sp. bin543
HP_MTB_bin.7.fa	95.91	1.62	High	58.72	133171	Bacteria	Bacillota_A	Clostridia	Oscillospirales	Oscillospiraceae	Evtepia	Evtepia sp. bin544		Evtepia sp. bin544
HP_MTB_bin.1792.fa	67.77	4.8	Medium	55.82	13779	Bacteria	Bacillota_A	Clostridia	Oscillospirales	Oscillospiraceae	Faecousia	Faecousia sp. bin545		Faecousia sp. bin545
HP_MTB_bin.916.fa	66.47	1.81	Medium	55.36	20187	Bacteria	Bacillota_A	Clostridia	Oscillospirales	Oscillospiraceae	Faecousia	Faecousia sp. bin546		Faecousia sp. bin546
LPY_MTB_bin.928.fa	88.6	2.86	High	57.49	15199	Bacteria	Bacillota_A	Clostridia	Oscillospirales	Oscillospiraceae	Faecousia	Faecousia sp. bin547		Faecousia sp. bin547
LP_MTB_bin.1001.fa	62.28	5.1	Medium	54.02	4375	Bacteria	Bacillota_A	Clostridia	Oscillospirales	Oscillospiraceae	Faecousia	Faecousia sp. bin548		Faecousia sp. bin548
LP_MTB_bin.1142.fa	63.99	8.9	Medium	54.61	3761	Bacteria	Bacillota_A	Clostridia	Oscillospirales	Oscillospiraceae	Faecousia	Faecousia sp. bin549		Faecousia sp. bin549
LP_MTB_bin.2236.fa	78.81	3.53	Medium	57.81	17370	Bacteria	Bacillota_A	Clostridia	Oscillospirales	Oscillospiraceae	Faecousia	Faecousia sp. bin550		Faecousia sp. bin550
LP_MTB_bin.2599.fa	73.34	3.03	Medium	59.08	57676	Bacteria	Bacillota_A	Clostridia	Oscillospirales	Oscillospiraceae	Faecousia	Faecousia sp. bin551		Faecousia sp. bin551
LP_MTB_bin.2617.fa	97.62	1.74	High	53.2	101341	Bacteria	Bacillota_A	Clostridia	Oscillospirales	Oscillospiraceae	Faecousia	Faecousia sp. bin552		Faecousia sp. bin552
LP_MTB_bin.461.fa	78.83	0.86	Medium	56.85	9031	Bacteria	Bacillota_A	Clostridia	Oscillospirales	Oscillospiraceae	Faecousia	Faecousia sp. bin553		Faecousia sp. bin553
MP_MTB_bin.1516.fa	69.03	2.36	Medium	59.46	7030	Bacteria	Bacillota_A	Clostridia	Oscillospirales	Oscillospiraceae	Faecousia	Faecousia sp. bin554		Faecousia sp. bin554
MP_MTB_bin.2680.fa	71.36	0.68	Medium	54.3	137308	Bacteria	Bacillota_A	Clostridia	Oscillospirales	Oscillospiraceae	Faecousia	Faecousia sp. bin555		Faecousia sp. bin555
MP_MTB_bin.2690.fa	75.01	4.76	Medium	54.67	77373	Bacteria	Bacillota_A	Clostridia	Oscillospirales	Oscillospiraceae	Faecousia	Faecousia sp. bin556		Faecousia sp. bin556
MP_MTB_bin.986.fa	54.67	3.74	Medium	57.86	12613	Bacteria	Bacillota_A	Clostridia	Oscillospirales	Oscillospiraceae	Faecousia	Faecousia sp. bin557		Faecousia sp. bin557
MP_MTB_bin.433.fa	50.01	4.92	Medium	64.31	3270	Bacteria	Bacillota_A	Clostridia	Oscillospirales	Oscillospiraceae	Galloscillospira_A	Galloscillospira_A sp. bin558		Galloscillospira_A sp. bin558
HP_MTB_bin.1601.fa	57.32	2.13	Medium	59.51	5443	Bacteria	Bacillota_A	Clostridia	Oscillospirales	Oscillospiraceae	JAMPGF01	JAMPGF01 sp. bin559		JAMPGF01 sp. bin559
HP_MTB_bin.2086.fa	95.04	1.44	High	57.53	55826	Bacteria	Bacillota_A	Clostridia	Oscillospirales	Oscillospiraceae	JAMPGF01	JAMPGF01 sp. bin560		JAMPGF01 sp. bin560
HP_MTB_bin.2209.fa	76.29	0.7	Medium	59.46	11449	Bacteria	Bacillota_A	Clostridia	Oscillospirales	Oscillospiraceae	JAMPGF01	JAMPGF01 sp. bin561		JAMPGF01 sp. bin561
HP_MTB_bin.2466.fa	84.77	3.28	High	57.6	27326	Bacteria	Bacillota_A	Clostridia	Oscillospirales	Oscillospiraceae	JAMPGF01	JAMPGF01 sp. bin562		JAMPGF01 sp. bin562
HP_MTB_bin.2516.fa	79.19	4.05	Medium	58.36	9422	Bacteria	Bacillota_A	Clostridia	Oscillospirales	Oscillospiraceae	JAMPGF01	JAMPGF01 sp. bin563		JAMPGF01 sp. bin563
HP_MXB_maxbin2_bins.0241.fa	93.48	8.72	High	57.76	29183	Bacteria	Bacillota_A	Clostridia	Oscillospirales	Oscillospiraceae	JAMPGF01	JAMPGF01 sp. bin564		JAMPGF01 sp. bin564
LP_MTB_bin.2415.fa	92.27	2.8	High	58.93	33645	Bacteria	Bacillota_A	Clostridia	Oscillospirales	Oscillospiraceae	JAMPGF01	JAMPGF01 sp. bin565		JAMPGF01 sp. bin565
LP_MTB_bin.612.fa	82.46	1.29	High	58.34	25554	Bacteria	Bacillota_A	Clostridia	Oscillospirales	Oscillospiraceae	JAMPGF01	JAMPGF01 sp. bin566		JAMPGF01 sp. bin566
HP_MTB_bin.1217.fa	56.42	8.86	Medium	62.73	15414	Bacteria	Bacillota_A	Clostridia	Oscillospirales	Oscillospiraceae	Lawsonibacter	Lawsonibacter sp. bin567		Lawsonibacter sp. bin567
HP_MTB_bin.1799.fa	82.01	1.59	High	61.14	28792	Bacteria	Bacillota_A	Clostridia	Oscillospirales	Oscillospiraceae	Lawsonibacter	Lawsonibacter sp. bin568		Lawsonibacter sp. bin568
HP_MTB_bin.1959.fa	67.87	9.41	Medium	60.96	17795	Bacteria	Bacillota_A	Clostridia	Oscillospirales	Oscillospiraceae	Lawsonibacter	Lawsonibacter sp. bin569		Lawsonibacter sp. bin569
HP_MTB_bin.246.fa	54.02	8.4	Medium	61.61	9234	Bacteria	Bacillota_A	Clostridia	Oscillospirales	Oscillospiraceae	Lawsonibacter	Lawsonibacter sp. bin570		Lawsonibacter sp. bin570
HP_MTB_bin.424.fa	78.99	4.72	Medium	61.44	13971	Bacteria	Bacillota_A	Clostridia	Oscillospirales	Oscillospiraceae	Lawsonibacter	Lawsonibacter sp. bin571		Lawsonibacter sp. bin571
HP_MTB_bin.713.fa	78.87	8.18	Medium	60.24	17331	Bacteria	Bacillota_A	Clostridia	Oscillospirales	Oscillospiraceae	Lawsonibacter	Lawsonibacter sp. bin572		Lawsonibacter sp. bin572
HP_MXB_maxbin2_bins.0197.fa	92.01	8.24	High	61.4	10820	Bacteria	Bacillota_A	Clostridia	Oscillospirales	Oscillospiraceae	Lawsonibacter	Lawsonibacter sp. bin573		Lawsonibacter sp. bin573
LPY_MTB_bin.1602.fa	85.4	7.57	High	59.75	14880	Bacteria	Bacillota_A	Clostridia	Oscillospirales	Oscillospiraceae	Lawsonibacter	Lawsonibacter sp. bin574		Lawsonibacter sp. bin574
LP_MTB_bin.1695.fa	80.86	7.83	High	60.5	11157	Bacteria	Bacillota_A	Clostridia	Oscillospirales	Oscillospiraceae	Lawsonibacter	Lawsonibacter sp. bin575		Lawsonibacter sp. bin575
LP_MTB_bin.1747.fa	72.6	1.97	Medium	60	15493	Bacteria	Bacillota_A	Clostridia	Oscillospirales	Oscillospiraceae	Lawsonibacter	Lawsonibacter sp. bin576		Lawsonibacter sp. bin576
LP_MTB_bin.2572.fa	51.26	0.65	Medium	62.48	13640	Bacteria	Bacillota_A	Clostridia	Oscillospirales	Oscillospiraceae	Lawsonibacter	Lawsonibacter sp. bin577		Lawsonibacter sp. bin577
LP_MTB_bin.2663.fa	71.12	3.72	Medium	61.55	8038	Bacteria	Bacillota_A	Clostridia	Oscillospirales	Oscillospiraceae	Lawsonibacter	Lawsonibacter sp. bin578		Lawsonibacter sp. bin578
LP_MTB_bin.405.fa	59.64	7.16	Medium	62.8	3978	Bacteria	Bacillota_A	Clostridia	Oscillospirales	Oscillospiraceae	Lawsonibacter	Lawsonibacter sp. bin579		Lawsonibacter sp. bin579
MP_MTB_bin.1162.fa	84.56	3.05	High	59	76722	Bacteria	Bacillota_A	Clostridia	Oscillospirales	Oscillospiraceae	Lawsonibacter	Lawsonibacter sp. bin580		Lawsonibacter sp. bin580
MP_MTB_bin.1272.fa	68.19	3.14	Medium	58.86	37274	Bacteria	Bacillota_A	Clostridia	Oscillospirales	Oscillospiraceae	Lawsonibacter	Lawsonibacter sp. bin581		Lawsonibacter sp. bin581
MP_MTB_bin.17.fa	84.36	1.04	High	59.23	34121	Bacteria	Bacillota_A	Clostridia	Oscillospirales	Oscillospiraceae	Lawsonibacter	Lawsonibacter sp. bin582		Lawsonibacter sp. bin582
MP_MTB_bin.1724.fa	50.83	3.02	Medium	61.49	64970	Bacteria	Bacillota_A	Clostridia	Oscillospirales	Oscillospiraceae	Lawsonibacter	Lawsonibacter sp. bin583		Lawsonibacter sp. bin583
MP_MTB_bin.2266.fa	63.65	2.22	Medium	61.85	28862	Bacteria	Bacillota_A	Clostridia	Oscillospirales	Oscillospiraceae	Lawsonibacter	Lawsonibacter sp. bin584		Lawsonibacter sp. bin584
MP_MTB_bin.887.fa	76.2	7.61	Medium	62.01	11489	Bacteria	Bacillota_A	Clostridia	Oscillospirales	Oscillospiraceae	Lawsonibacter	Lawsonibacter sp. bin585		Lawsonibacter sp. bin585
MP_MXB_maxbin2_bins.0028.fa	64.95	6.55	Medium	58.21	27097	Bacteria	Bacillota_A	Clostridia	Oscillospirales	Oscillospiraceae	Lawsonibacter	Lawsonibacter sp. bin586		Lawsonibacter sp. bin586
HP_MTB_bin.1958.fa	67.42	6.44	Medium	59.15	27907	Bacteria	Bacillota_A	Clostridia	Oscillospirales	Oscillospiraceae	Limivicinus	Limivicinus sp. bin587		Limivicinus sp. bin587
MP_MTB_bin.1239.fa	82.83	1.84	High	58.89	17335	Bacteria	Bacillota_A	Clostridia	Oscillospirales	Oscillospiraceae	Limivicinus	Limivicinus sp. bin588		Limivicinus sp. bin588
LPY_MTB_bin.330.fa	50.52	5.62	Medium	58.64	2793	Bacteria	Bacillota_A	Clostridia	Oscillospirales	Oscillospiraceae	Marseille-P3106	Marseille-P3106 sp. bin589		Marseille-P3106 sp. bin589
MP_MTB_bin.1864.fa	55.89	3.18	Medium	60.7	7829	Bacteria	Bacillota_A	Clostridia	Oscillospirales	Oscillospiraceae	Marseille-P3106	Marseille-P3106 sp. bin590		Marseille-P3106 sp. bin590
LPY_MTB_bin.1641.fa	90.11	8.34	High	61.82	13268	Bacteria	Bacillota_A	Clostridia	Oscillospirales	Oscillospiraceae	MGBC124762	MGBC124762 sp. bin591		MGBC124762 sp. bin591
LPY_MTB_bin.2320.fa	55.34	4.21	Medium	61.41	3937	Bacteria	Bacillota_A	Clostridia	Oscillospirales	Oscillospiraceae	MGBC124762	bin592		bin592
MP_MTB_bin.1996.fa	79.89	6.67	Medium	63.26	4190	Bacteria	Bacillota_A	Clostridia	Oscillospirales	Oscillospiraceae	MGBC124762	MGBC124762 sp. bin593		MGBC124762 sp. bin593
HP_MTB_bin.2188.fa	81.84	1.98	High	60.52	25409	Bacteria	Bacillota_A	Clostridia	Oscillospirales	Oscillospiraceae	Pelethomonas	Pelethomonas sp. bin594		Pelethomonas sp. bin594
HP_MXB_maxbin2_bins.0132.fa	82.63	6.62	High	54.46	9329	Bacteria	Bacillota_A	Clostridia	Oscillospirales	Oscillospiraceae	Pelethomonas	Pelethomonas sp. bin595		Pelethomonas sp. bin595
LPY_MTB_bin.1415.fa	95.95	7.59	High	55.67	22368	Bacteria	Bacillota_A	Clostridia	Oscillospirales	Oscillospiraceae	Pelethomonas	Pelethomonas sp. bin596		Pelethomonas sp. bin596
LPY_MTB_bin.1659.fa	62.34	0.13	Medium	61.04	19696	Bacteria	Bacillota_A	Clostridia	Oscillospirales	Oscillospiraceae	Pelethomonas	Pelethomonas sp. bin597		Pelethomonas sp. bin597
LPY_MTB_bin.1692.fa	83.46	9.33	High	55.28	9082	Bacteria	Bacillota_A	Clostridia	Oscillospirales	Oscillospiraceae	Pelethomonas	Pelethomonas sp. bin598		Pelethomonas sp. bin598
LPY_MTB_bin.2133.fa	80.4	2.37	High	60.77	16040	Bacteria	Bacillota_A	Clostridia	Oscillospirales	Oscillospiraceae	Pelethomonas	Pelethomonas sp. bin599		Pelethomonas sp. bin599
LP_MTB_bin.1659.fa	98.14	2.37	High	56.28	33194	Bacteria	Bacillota_A	Clostridia	Oscillospirales	Oscillospiraceae	Pelethomonas	Pelethomonas sp. bin600		Pelethomonas sp. bin600
LP_MTB_bin.1857.fa	89.6	9.76	High	59.4	19985	Bacteria	Bacillota_A	Clostridia	Oscillospirales	Oscillospiraceae	Pelethomonas	Pelethomonas sp. bin601		Pelethomonas sp. bin601
LP_MTB_bin.1912.fa	59.41	6.74	Medium	60.24	4280	Bacteria	Bacillota_A	Clostridia	Oscillospirales	Oscillospiraceae	Pelethomonas	Pelethomonas sp. bin602		Pelethomonas sp. bin602
LP_MTB_bin.2733.fa	77.54	7.29	Medium	56.59	7932	Bacteria	Bacillota_A	Clostridia	Oscillospirales	Oscillospiraceae	Pelethomonas	Pelethomonas sp. bin603		Pelethomonas sp. bin603
LP_MTB_bin.629.fa	88.02	5.11	High	54.87	18157	Bacteria	Bacillota_A	Clostridia	Oscillospirales	Oscillospiraceae	Pelethomonas	Pelethomonas sp. bin604		Pelethomonas sp. bin604
LP_MTB_bin.883.fa	63.95	4.24	Medium	55.02	4736	Bacteria	Bacillota_A	Clostridia	Oscillospirales	Oscillospiraceae	Pelethomonas	Pelethomonas sp. bin605		Pelethomonas sp. bin605
LP_MTB_bin.941.fa	79.95	5.8	Medium	53.21	18095	Bacteria	Bacillota_A	Clostridia	Oscillospirales	Oscillospiraceae	Pelethomonas	Pelethomonas sp. bin606		Pelethomonas sp. bin606
MP_MTB_bin.1079.fa	71.06	3.96	Medium	58.41	10143	Bacteria	Bacillota_A	Clostridia	Oscillospirales	Oscillospiraceae	Pelethomonas	Pelethomonas sp. bin607		Pelethomonas sp. bin607
MP_MTB_bin.1278.fa	70.3	6.8	Medium	55.63	7870	Bacteria	Bacillota_A	Clostridia	Oscillospirales	Oscillospiraceae	Pelethomonas	Pelethomonas sp. bin608		Pelethomonas sp. bin608
MP_MTB_bin.1663.fa	70.55	8.19	Medium	60.01	7687	Bacteria	Bacillota_A	Clostridia	Oscillospirales	Oscillospiraceae	Pelethomonas	Pelethomonas sp. bin609		Pelethomonas sp. bin609
MP_MTB_bin.2569.fa	78.06	2	Medium	61.72	17336	Bacteria	Bacillota_A	Clostridia	Oscillospirales	Oscillospiraceae	Pelethomonas	Pelethomonas sp. bin610		Pelethomonas sp. bin610
MP_MTB_bin.319.fa	59.79	7.73	Medium	59.6	4981	Bacteria	Bacillota_A	Clostridia	Oscillospirales	Oscillospiraceae	Pelethomonas	Pelethomonas sp. bin611		Pelethomonas sp. bin611
HP_MTB_bin.2414.fa	55.75	2.97	Medium	62.94	3480	Bacteria	Bacillota_A	Clostridia	Oscillospirales	Oscillospiraceae	RGIG7114	RGIG7114 sp. bin612		RGIG7114 sp. bin612
HP_MTB_bin.547.fa	85.59	2.93	High	61.15	28803	Bacteria	Bacillota_A	Clostridia	Oscillospirales	Oscillospiraceae	RGIG7114	RGIG7114 sp. bin613		RGIG7114 sp. bin613
LPY_MTB_bin.1992.fa	78.58	4.94	Medium	61.18	9800	Bacteria	Bacillota_A	Clostridia	Oscillospirales	Oscillospiraceae	RGIG7114	RGIG7114 sp. bin614		RGIG7114 sp. bin614
MP_MTB_bin.1070.fa	96.94	1.26	High	61.24	73260	Bacteria	Bacillota_A	Clostridia	Oscillospirales	Oscillospiraceae	RGIG7114	RGIG7114 sp. bin615		RGIG7114 sp. bin615
MP_MTB_bin.14.fa	82.39	5.1	High	61.69	12400	Bacteria	Bacillota_A	Clostridia	Oscillospirales	Oscillospiraceae	RGIG7114	RGIG7114 sp. bin616		RGIG7114 sp. bin616
MP_MTB_bin.2273.fa	50.35	0.61	Medium	46.61	6072	Bacteria	Bacillota_A	Clostridia	Oscillospirales	Oscillospiraceae	SIG495	SIG495 sp. bin617		SIG495 sp. bin617
HP_MTB_bin.10.fa	63.82	8.6	Medium	61.36	3949	Bacteria	Bacillota_A	Clostridia	Oscillospirales	Oscillospiraceae	UBA738	UBA738 sp. bin618		UBA738 sp. bin618
HP_MTB_bin.1203.fa	95.22	5.56	High	58.2	124498	Bacteria	Bacillota_A	Clostridia	Oscillospirales	Oscillospiraceae	UBA738	UBA738 sp. bin619		UBA738 sp. bin619
HP_MTB_bin.1916.fa	53.54	3.76	Medium	60.77	5475	Bacteria	Bacillota_A	Clostridia	Oscillospirales	Oscillospiraceae	UBA738	UBA738 sp. bin620		UBA738 sp. bin620
MP_MTB_bin.12.fa	52.92	7.22	Medium	60.98	3781	Bacteria	Bacillota_A	Clostridia	Oscillospirales	Oscillospiraceae	UBA738	UBA738 sp. bin621		UBA738 sp. bin621
MP_MTB_bin.160.fa	76.32	0.45	Medium	54.01	18630	Bacteria	Bacillota_A	Clostridia	Oscillospirales	QAKW01	Firm-08	bin622		bin622
LP_MTB_bin.1485.fa	61.74	0.24	Medium	52.03	88201	Bacteria	Bacillota_A	Clostridia	Oscillospirales	QAKW01	RGIG9041	RGIG9041 sp. bin623		RGIG9041 sp. bin623
LP_MTB_bin.511.fa	80.97	5.96	High	55.28	11299	Bacteria	Bacillota_A	Clostridia	Oscillospirales	QAMX01	RUG11797	RUG11797 sp. bin624		RUG11797 sp. bin624
HP_MTB_bin.2304.fa	82.52	0.9	High	50.42	166927	Bacteria	Bacillota_A	Clostridia	Oscillospirales	Ruminococcaceae		Ruminococcaceae sp. bin625		Ruminococcaceae sp. bin625
HP_MTB_bin.599.fa	67.65	4.64	Medium	51.28	7335	Bacteria	Bacillota_A	Clostridia	Oscillospirales	Ruminococcaceae		Ruminococcaceae sp. bin626		Ruminococcaceae sp. bin626
LPY_MTB_bin.1269.fa	91.3	0.55	High	51.53	47231	Bacteria	Bacillota_A	Clostridia	Oscillospirales	Ruminococcaceae		Ruminococcaceae sp. bin627		Ruminococcaceae sp. bin627
LPY_MTB_bin.1665.fa	65.76	5.92	Medium	50.44	97881	Bacteria	Bacillota_A	Clostridia	Oscillospirales	Ruminococcaceae		Ruminococcaceae sp. bin628		Ruminococcaceae sp. bin628
LPY_MTB_bin.1715.fa	76.64	9.55	Medium	47.76	7953	Bacteria	Bacillota_A	Clostridia	Oscillospirales	Ruminococcaceae		Ruminococcaceae sp. bin629		Ruminococcaceae sp. bin629
LPY_MTB_bin.1875.fa	69.68	7.77	Medium	49.3	91766	Bacteria	Bacillota_A	Clostridia	Oscillospirales	Ruminococcaceae		Ruminococcaceae sp. bin630		Ruminococcaceae sp. bin630
LPY_MTB_bin.2028.fa	93.19	4.5	High	49.61	67888	Bacteria	Bacillota_A	Clostridia	Oscillospirales	Ruminococcaceae		Ruminococcaceae sp. bin631		Ruminococcaceae sp. bin631
LPY_MTB_bin.593.fa	99	3.17	High	50.21	105806	Bacteria	Bacillota_A	Clostridia	Oscillospirales	Ruminococcaceae		Ruminococcaceae sp. bin632		Ruminococcaceae sp. bin632
LPY_MTB_bin.728.fa	64.22	1.09	Medium	50.44	103703	Bacteria	Bacillota_A	Clostridia	Oscillospirales	Ruminococcaceae		Ruminococcaceae sp. bin633		Ruminococcaceae sp. bin633
LPY_MXB_maxbin2_bins.0593.fa	96.83	4.95	High	50.7	15581	Bacteria	Bacillota_A	Clostridia	Oscillospirales	Ruminococcaceae		Ruminococcaceae sp. bin634		Ruminococcaceae sp. bin634
LPY_MXB_maxbin2_bins.0674.fa	100	2.29	High	49.57	130322	Bacteria	Bacillota_A	Clostridia	Oscillospirales	Ruminococcaceae		Ruminococcaceae sp. bin635		Ruminococcaceae sp. bin635
LP_MTB_bin.1540.fa	66.27	2.27	Medium	61.89	5123	Bacteria	Bacillota_A	Clostridia	Oscillospirales	Ruminococcaceae		Ruminococcaceae sp. bin636		Ruminococcaceae sp. bin636
LP_MTB_bin.1768.fa	59.26	4.77	Medium	50.71	6618	Bacteria	Bacillota_A	Clostridia	Oscillospirales	Ruminococcaceae		Ruminococcaceae sp. bin637		Ruminococcaceae sp. bin637
LP_MTB_bin.2310.fa	56.59	0.92	Medium	53.13	4587	Bacteria	Bacillota_A	Clostridia	Oscillospirales	Ruminococcaceae		Ruminococcaceae sp. bin638		Ruminococcaceae sp. bin638
LP_MTB_bin.237.fa	92	1.48	High	51.85	24322	Bacteria	Bacillota_A	Clostridia	Oscillospirales	Ruminococcaceae		Ruminococcaceae sp. bin639		Ruminococcaceae sp. bin639
LP_MTB_bin.28.fa	57.05	2.97	Medium	51.55	4705	Bacteria	Bacillota_A	Clostridia	Oscillospirales	Ruminococcaceae		Ruminococcaceae sp. bin640		Ruminococcaceae sp. bin640
LP_MTB_bin.33.fa	95.88	4.86	High	51.26	80402	Bacteria	Bacillota_A	Clostridia	Oscillospirales	Ruminococcaceae		Ruminococcaceae sp. bin641		Ruminococcaceae sp. bin641
LP_MTB_bin.482.fa	96.52	1.71	High	50.96	46723	Bacteria	Bacillota_A	Clostridia	Oscillospirales	Ruminococcaceae		Ruminococcaceae sp. bin642		Ruminococcaceae sp. bin642
LP_MTB_bin.9.fa	99.07	1.95	High	50.01	95011	Bacteria	Bacillota_A	Clostridia	Oscillospirales	Ruminococcaceae		Ruminococcaceae sp. bin643		Ruminococcaceae sp. bin643
LP_MXB_maxbin2_bins.0184.fa	89.33	0.02	High	51.15	148948	Bacteria	Bacillota_A	Clostridia	Oscillospirales	Ruminococcaceae		Ruminococcaceae sp. bin644		Ruminococcaceae sp. bin644
MP_MTB_bin.1142.fa	99.31	7.28	High	50.46	215945	Bacteria	Bacillota_A	Clostridia	Oscillospirales	Ruminococcaceae		Ruminococcaceae sp. bin645		Ruminococcaceae sp. bin645
MP_MTB_bin.1634.fa	97.96	0	High	49.67	397789	Bacteria	Bacillota_A	Clostridia	Oscillospirales	Ruminococcaceae		Ruminococcaceae sp. bin646		Ruminococcaceae sp. bin646
MP_MTB_bin.165.fa	79.85	4.09	Medium	49.93	18047	Bacteria	Bacillota_A	Clostridia	Oscillospirales	Ruminococcaceae		Ruminococcaceae sp. bin647		Ruminococcaceae sp. bin647
MP_MTB_bin.2127.fa	89.24	5.82	High	51.04	105238	Bacteria	Bacillota_A	Clostridia	Oscillospirales	Ruminococcaceae		Ruminococcaceae sp. bin648		Ruminococcaceae sp. bin648
MP_MTB_bin.2325.fa	98.67	5.16	High	49.63	123031	Bacteria	Bacillota_A	Clostridia	Oscillospirales	Ruminococcaceae		Ruminococcaceae sp. bin649		Ruminococcaceae sp. bin649
MP_MXB_maxbin2_bins.0243.fa	99.04	1.35	High	50.92	413775	Bacteria	Bacillota_A	Clostridia	Oscillospirales	Ruminococcaceae		Ruminococcaceae sp. bin650		Ruminococcaceae sp. bin650
MP_MXB_maxbin2_bins.0825.fa	98.77	3.34	High	50.42	152228	Bacteria	Bacillota_A	Clostridia	Oscillospirales	Ruminococcaceae		Ruminococcaceae sp. bin651		Ruminococcaceae sp. bin651
MP_MXB_maxbin2_bins.0873.fa	98.2	2.4	High	#N/A	#N/A	Bacteria	Bacillota_A	Clostridia	Oscillospirales	Ruminococcaceae		Ruminococcaceae sp. bin652		Ruminococcaceae sp. bin652
MP_MXB_maxbin2_bins.0974.fa	91.61	3.4	High	48.86	44820	Bacteria	Bacillota_A	Clostridia	Oscillospirales	Ruminococcaceae		Ruminococcaceae sp. bin653		Ruminococcaceae sp. bin653
HP_MTB_bin.1679.fa	74.31	7.52	Medium	62.63	6375	Bacteria	Bacillota_A	Clostridia	Oscillospirales	Ruminococcaceae	Angelakisella	Angelakisella sp. bin654		Angelakisella sp. bin654
HP_MTB_bin.1764.fa	74.25	2.62	Medium	61.91	8749	Bacteria	Bacillota_A	Clostridia	Oscillospirales	Ruminococcaceae	Angelakisella	Angelakisella sp. bin655		Angelakisella sp. bin655
HP_MTB_bin.2232.fa	60.43	5.84	Medium	62.39	4388	Bacteria	Bacillota_A	Clostridia	Oscillospirales	Ruminococcaceae	Angelakisella	Angelakisella sp. bin656		Angelakisella sp. bin656
HP_MTB_bin.2423.fa	95.38	2.51	High	61.13	26856	Bacteria	Bacillota_A	Clostridia	Oscillospirales	Ruminococcaceae	Angelakisella	Angelakisella sp. bin657		Angelakisella sp. bin657
HP_MTB_bin.297.fa	93.93	5.24	High	61.73	38125	Bacteria	Bacillota_A	Clostridia	Oscillospirales	Ruminococcaceae	Angelakisella	Angelakisella sp. bin658		Angelakisella sp. bin658
HP_MTB_bin.579.fa	92.97	9.65	High	61.37	21251	Bacteria	Bacillota_A	Clostridia	Oscillospirales	Ruminococcaceae	Angelakisella	Angelakisella sp. bin659		Angelakisella sp. bin659
LPY_MTB_bin.2304.fa	79.3	8.5	Medium	60.26	8752	Bacteria	Bacillota_A	Clostridia	Oscillospirales	Ruminococcaceae	Angelakisella	Angelakisella sp. bin660		Angelakisella sp. bin660
LP_MTB_bin.1057.fa	70.38	8	Medium	62.14	5034	Bacteria	Bacillota_A	Clostridia	Oscillospirales	Ruminococcaceae	Angelakisella	Angelakisella sp. bin661		Angelakisella sp. bin661
LP_MXB_maxbin2_bins.0981.fa	96.74	4.35	High	59.55	60173	Bacteria	Bacillota_A	Clostridia	Oscillospirales	Ruminococcaceae	Angelakisella	Angelakisella sp. bin662		Angelakisella sp. bin662
MP_MTB_bin.418.fa	74.67	5.38	Medium	59.92	7503	Bacteria	Bacillota_A	Clostridia	Oscillospirales	Ruminococcaceae	Angelakisella	Angelakisella sp. bin663		Angelakisella sp. bin663
MP_MTB_bin.946.fa	50.06	4.34	Medium	61.81	3993	Bacteria	Bacillota_A	Clostridia	Oscillospirales	Ruminococcaceae	Angelakisella	Angelakisella sp. bin664		Angelakisella sp. bin664
MP_MXB_maxbin2_bins.0320.fa	92.99	5.34	High	61.55	32588	Bacteria	Bacillota_A	Clostridia	Oscillospirales	Ruminococcaceae	Angelakisella	Angelakisella sp. bin665		Angelakisella sp. bin665
HP_MTB_bin.1391.fa	79.62	0.41	Medium	51.19	8463	Bacteria	Bacillota_A	Clostridia	Oscillospirales	Ruminococcaceae	CAG-115	CAG-115 sp. bin666		CAG-115 sp. bin666
HP_MXB_maxbin2_bins.0219.fa	94.84	0.81	High	50.86	61759	Bacteria	Bacillota_A	Clostridia	Oscillospirales	Ruminococcaceae	CAG-115	CAG-115 sp. bin667		CAG-115 sp. bin667
LPY_MTB_bin.1217.fa	78.21	4.53	Medium	51.11	73801	Bacteria	Bacillota_A	Clostridia	Oscillospirales	Ruminococcaceae	CAG-115	CAG-115 sp. bin668		CAG-115 sp. bin668
LPY_MTB_bin.1347.fa	64.98	3.56	Medium	52.25	16996	Bacteria	Bacillota_A	Clostridia	Oscillospirales	Ruminococcaceae	CAG-115	CAG-115 sp. bin669		CAG-115 sp. bin669
LPY_MTB_bin.1710.fa	88.98	8.33	High	52.82	14063	Bacteria	Bacillota_A	Clostridia	Oscillospirales	Ruminococcaceae	CAG-115	CAG-115 sp. bin670		CAG-115 sp. bin670
LPY_MTB_bin.1927.fa	52.11	2.05	Medium	48.19	4846	Bacteria	Bacillota_A	Clostridia	Oscillospirales	Ruminococcaceae	CAG-115	CAG-115 sp. bin671		CAG-115 sp. bin671
LPY_MTB_bin.2142.fa	83.75	1.79	High	51.69	65521	Bacteria	Bacillota_A	Clostridia	Oscillospirales	Ruminococcaceae	CAG-115	CAG-115 sp. bin672		CAG-115 sp. bin672
LPY_MTB_bin.2240.fa	65.81	1.45	Medium	51.24	14961	Bacteria	Bacillota_A	Clostridia	Oscillospirales	Ruminococcaceae	CAG-115	CAG-115 sp. bin673		CAG-115 sp. bin673
LPY_MTB_bin.278.fa	97.02	5.76	High	50.26	78963	Bacteria	Bacillota_A	Clostridia	Oscillospirales	Ruminococcaceae	CAG-115	CAG-115 sp. bin674		CAG-115 sp. bin674
LPY_MXB_maxbin2_bins.0196.fa	87.89	8.66	High	51.29	21618	Bacteria	Bacillota_A	Clostridia	Oscillospirales	Ruminococcaceae	CAG-115	CAG-115 sp. bin675		CAG-115 sp. bin675
LP_MTB_bin.1136.fa	55.78	4.75	Medium	51.19	23861	Bacteria	Bacillota_A	Clostridia	Oscillospirales	Ruminococcaceae	CAG-115	CAG-115 sp. bin676		CAG-115 sp. bin676
LP_MTB_bin.1271.fa	90.18	3.65	High	50.66	41578	Bacteria	Bacillota_A	Clostridia	Oscillospirales	Ruminococcaceae	CAG-115	CAG-115 sp. bin677		CAG-115 sp. bin677
LP_MTB_bin.1537.fa	82.28	2.03	High	53.56	7818	Bacteria	Bacillota_A	Clostridia	Oscillospirales	Ruminococcaceae	CAG-115	CAG-115 sp. bin678		CAG-115 sp. bin678
LP_MTB_bin.1646.fa	99.62	0.01	High	45.86	223815	Bacteria	Bacillota_A	Clostridia	Oscillospirales	Ruminococcaceae	CAG-115	CAG-115 sp. bin679		CAG-115 sp. bin679
LP_MTB_bin.1770.fa	75.57	4.69	Medium	50.65	17882	Bacteria	Bacillota_A	Clostridia	Oscillospirales	Ruminococcaceae	CAG-115	CAG-115 sp. bin680		CAG-115 sp. bin680
LP_MTB_bin.1825.fa	71.6	2.35	Medium	52.51	30453	Bacteria	Bacillota_A	Clostridia	Oscillospirales	Ruminococcaceae	CAG-115	CAG-115 sp. bin681		CAG-115 sp. bin681
LP_MTB_bin.2391.fa	71.92	0.98	Medium	50.79	72118	Bacteria	Bacillota_A	Clostridia	Oscillospirales	Ruminococcaceae	CAG-115	CAG-115 sp. bin682		CAG-115 sp. bin682
LP_MTB_bin.2460.fa	72.51	4.84	Medium	51.06	7843	Bacteria	Bacillota_A	Clostridia	Oscillospirales	Ruminococcaceae	CAG-115	CAG-115 sp. bin683		CAG-115 sp. bin683
LP_MTB_bin.2649.fa	96.88	0.02	High	53.04	125262	Bacteria	Bacillota_A	Clostridia	Oscillospirales	Ruminococcaceae	CAG-115	CAG-115 sp. bin684		CAG-115 sp. bin684
LP_MTB_bin.2730.fa	95.11	2.57	High	50.77	57580	Bacteria	Bacillota_A	Clostridia	Oscillospirales	Ruminococcaceae	CAG-115	CAG-115 sp. bin685		CAG-115 sp. bin685
LP_MTB_bin.701.fa	95.32	0.92	High	52.23	84051	Bacteria	Bacillota_A	Clostridia	Oscillospirales	Ruminococcaceae	CAG-115	CAG-115 sp. bin686		CAG-115 sp. bin686
LP_MXB_maxbin2_bins.0229.fa	83.73	9.83	High	51.45	13768	Bacteria	Bacillota_A	Clostridia	Oscillospirales	Ruminococcaceae	CAG-115	CAG-115 sp. bin687		CAG-115 sp. bin687
LP_MXB_maxbin2_bins.0525.fa	62.36	3.02	Medium	49.96	68784	Bacteria	Bacillota_A	Clostridia	Oscillospirales	Ruminococcaceae	CAG-115	CAG-115 sp. bin688		CAG-115 sp. bin688
LP_MXB_maxbin2_bins.0636.fa	97.5	3.71	High	50.1	16701	Bacteria	Bacillota_A	Clostridia	Oscillospirales	Ruminococcaceae	CAG-115	CAG-115 sp. bin689		CAG-115 sp. bin689
LP_MXB_maxbin2_bins.0904.fa	96.98	3.17	High	46.83	471348	Bacteria	Bacillota_A	Clostridia	Oscillospirales	Ruminococcaceae	CAG-115	CAG-115 sp. bin690		CAG-115 sp. bin690
MP_MTB_bin.1553.fa	84.35	5.54	High	51.71	51260	Bacteria	Bacillota_A	Clostridia	Oscillospirales	Ruminococcaceae	CAG-115	CAG-115 sp. bin691		CAG-115 sp. bin691
MP_MTB_bin.1678.fa	96.67	1.35	High	49.27	195842	Bacteria	Bacillota_A	Clostridia	Oscillospirales	Ruminococcaceae	CAG-115	CAG-115 sp. bin692		CAG-115 sp. bin692
MP_MTB_bin.317.fa	83.41	2.6	High	51.54	40635	Bacteria	Bacillota_A	Clostridia	Oscillospirales	Ruminococcaceae	CAG-115	CAG-115 sp. bin693		CAG-115 sp. bin693
MP_MTB_bin.401.fa	87.06	7.62	High	51.01	14813	Bacteria	Bacillota_A	Clostridia	Oscillospirales	Ruminococcaceae	CAG-115	CAG-115 sp. bin694		CAG-115 sp. bin694
MP_MXB_maxbin2_bins.0317.fa	100	2.86	High	50.26	95904	Bacteria	Bacillota_A	Clostridia	Oscillospirales	Ruminococcaceae	CAG-115	CAG-115 sp. bin695		CAG-115 sp. bin695
MP_MTB_bin.1204.fa	96.1	2.72	High	50.69	342214	Bacteria	Bacillota_A	Clostridia	Oscillospirales	Ruminococcaceae	CAG-115	CAG-115 sp022508965 bin696	CAG-115 sp022508965	CAG-115 sp022508965 bin696
HP_MTB_bin.1955.fa	71.89	5.83	Medium	46.75	9545	Bacteria	Bacillota_A	Clostridia	Oscillospirales	Ruminococcaceae	CAG-353	CAG-353 sp. bin697		CAG-353 sp. bin697
MP_MTB_bin.1886.fa	82.19	0.66	High	45.8	102280	Bacteria	Bacillota_A	Clostridia	Oscillospirales	Ruminococcaceae	CAG-353	CAG-353 sp. bin698		CAG-353 sp. bin698
MP_MTB_bin.38.fa	99.84	0.44	High	48.23	219055	Bacteria	Bacillota_A	Clostridia	Oscillospirales	Ruminococcaceae	CAG-353	CAG-353 sp. bin699		CAG-353 sp. bin699
LPY_MTB_bin.1869.fa	88.65	8.19	High	48.96	19305	Bacteria	Bacillota_A	Clostridia	Oscillospirales	Ruminococcaceae	Faeciplasma	Faeciplasma sp. bin700		Faeciplasma sp. bin700
LP_MTB_bin.232.fa	53.56	2.22	Medium	44.38	4376	Bacteria	Bacillota_A	Clostridia	Oscillospirales	Ruminococcaceae	Faeciplasma	Faeciplasma sp. bin701		Faeciplasma sp. bin701
LP_MTB_bin.2444.fa	85.94	7.08	High	45.11	6574	Bacteria	Bacillota_A	Clostridia	Oscillospirales	Ruminococcaceae	Faeciplasma	Faeciplasma sp. bin702		Faeciplasma sp. bin702
HP_MTB_bin.1075.fa	77.02	3.23	Medium	54.84	12928	Bacteria	Bacillota_A	Clostridia	Oscillospirales	Ruminococcaceae	Firm-04	Firm-04 sp. bin703		Firm-04 sp. bin703
HP_MTB_bin.1206.fa	93.23	1.66	High	54.39	54370	Bacteria	Bacillota_A	Clostridia	Oscillospirales	Ruminococcaceae	Firm-04	Firm-04 sp. bin704		Firm-04 sp. bin704
HP_MTB_bin.1310.fa	79.26	5.39	Medium	56.05	32392	Bacteria	Bacillota_A	Clostridia	Oscillospirales	Ruminococcaceae	Firm-04	Firm-04 sp. bin705		Firm-04 sp. bin705
HP_MTB_bin.503.fa	92.29	1.65	High	51.83	8138	Bacteria	Bacillota_A	Clostridia	Oscillospirales	Ruminococcaceae	Firm-04	Firm-04 sp. bin706		Firm-04 sp. bin706
HP_MTB_bin.641.fa	90.81	1.07	High	54.71	21698	Bacteria	Bacillota_A	Clostridia	Oscillospirales	Ruminococcaceae	Firm-04	Firm-04 sp. bin707		Firm-04 sp. bin707
HP_MTB_bin.679.fa	87.15	4.18	High	53.04	30923	Bacteria	Bacillota_A	Clostridia	Oscillospirales	Ruminococcaceae	Firm-04	Firm-04 sp. bin708		Firm-04 sp. bin708
HP_MTB_bin.901.fa	85.08	4.01	High	54.87	60816	Bacteria	Bacillota_A	Clostridia	Oscillospirales	Ruminococcaceae	Firm-04	Firm-04 sp. bin709		Firm-04 sp. bin709
LPY_MTB_bin.1080.fa	86.42	0.16	High	54.32	34898	Bacteria	Bacillota_A	Clostridia	Oscillospirales	Ruminococcaceae	Firm-04	Firm-04 sp. bin710		Firm-04 sp. bin710
LPY_MTB_bin.1404.fa	90.59	2.63	High	53.7	58831	Bacteria	Bacillota_A	Clostridia	Oscillospirales	Ruminococcaceae	Firm-04	Firm-04 sp. bin711		Firm-04 sp. bin711
LPY_MTB_bin.2041.fa	88.89	0.4	High	52.83	182880	Bacteria	Bacillota_A	Clostridia	Oscillospirales	Ruminococcaceae	Firm-04	Firm-04 sp. bin712		Firm-04 sp. bin712
LPY_MTB_bin.2232.fa	74.1	3.19	Medium	56.32	11985	Bacteria	Bacillota_A	Clostridia	Oscillospirales	Ruminococcaceae	Firm-04	Firm-04 sp. bin713		Firm-04 sp. bin713
LPY_MXB_maxbin2_bins.0222.fa	84.31	1.62	High	52.47	81308	Bacteria	Bacillota_A	Clostridia	Oscillospirales	Ruminococcaceae	Firm-04	Firm-04 sp. bin714		Firm-04 sp. bin714
LP_MTB_bin.2147.fa	87.97	1.36	High	52.95	52311	Bacteria	Bacillota_A	Clostridia	Oscillospirales	Ruminococcaceae	Firm-04	Firm-04 sp. bin715		Firm-04 sp. bin715
LP_MTB_bin.2437.fa	52.29	5.33	Medium	54.25	3938	Bacteria	Bacillota_A	Clostridia	Oscillospirales	Ruminococcaceae	Firm-04	Firm-04 sp. bin716		Firm-04 sp. bin716
LP_MTB_bin.2465.fa	96.57	7.81	High	52.31	7996	Bacteria	Bacillota_A	Clostridia	Oscillospirales	Ruminococcaceae	Firm-04	Firm-04 sp. bin717		Firm-04 sp. bin717
LP_MTB_bin.2592.fa	75.89	1.72	Medium	53.26	50031	Bacteria	Bacillota_A	Clostridia	Oscillospirales	Ruminococcaceae	Firm-04	Firm-04 sp. bin718		Firm-04 sp. bin718
LP_MTB_bin.2692.fa	82.29	1.21	High	53.67	59104	Bacteria	Bacillota_A	Clostridia	Oscillospirales	Ruminococcaceae	Firm-04	Firm-04 sp. bin719		Firm-04 sp. bin719
LP_MTB_bin.401.fa	68.07	5.81	Medium	52.79	4894	Bacteria	Bacillota_A	Clostridia	Oscillospirales	Ruminococcaceae	Firm-04	Firm-04 sp. bin720		Firm-04 sp. bin720
LP_MTB_bin.420.fa	84.94	1.06	High	54.81	64137	Bacteria	Bacillota_A	Clostridia	Oscillospirales	Ruminococcaceae	Firm-04	Firm-04 sp. bin721		Firm-04 sp. bin721
LP_MTB_bin.54.fa	75.95	5.34	Medium	54.38	6908	Bacteria	Bacillota_A	Clostridia	Oscillospirales	Ruminococcaceae	Firm-04	Firm-04 sp. bin722		Firm-04 sp. bin722
LP_MTB_bin.902.fa	89.02	3.91	High	53.42	31519	Bacteria	Bacillota_A	Clostridia	Oscillospirales	Ruminococcaceae	Firm-04	Firm-04 sp. bin723		Firm-04 sp. bin723
MP_MTB_bin.2607.fa	61.14	1.67	Medium	54.11	187599	Bacteria	Bacillota_A	Clostridia	Oscillospirales	Ruminococcaceae	Firm-04	Firm-04 sp. bin724		Firm-04 sp. bin724
MP_MTB_bin.406.fa	69.61	5.2	Medium	55.18	63057	Bacteria	Bacillota_A	Clostridia	Oscillospirales	Ruminococcaceae	Firm-04	Firm-04 sp. bin725		Firm-04 sp. bin725
MP_MTB_bin.838.fa	84.75	0.12	High	55.05	68084	Bacteria	Bacillota_A	Clostridia	Oscillospirales	Ruminococcaceae	Firm-04	Firm-04 sp. bin726		Firm-04 sp. bin726
MP_MXB_maxbin2_bins.0112.fa	94.07	3.79	High	53.14	59850	Bacteria	Bacillota_A	Clostridia	Oscillospirales	Ruminococcaceae	Firm-04	Firm-04 sp. bin727		Firm-04 sp. bin727
MP_MTB_bin.1730.fa	92.58	7.65	High	60.22	12918	Bacteria	Bacillota_A	Clostridia	Oscillospirales	Ruminococcaceae	Gemmiger	Gemmiger sp. bin728		Gemmiger sp. bin728
MP_MXB_maxbin2_bins.0947.fa	54.42	8.97	Medium	59.32	1573	Bacteria	Bacillota_A	Clostridia	Oscillospirales	Ruminococcaceae	Gemmiger	Gemmiger sp. bin729		Gemmiger sp. bin729
LPY_MTB_bin.907.fa	99.51	1.02	High	43.7	125307	Bacteria	Bacillota_A	Clostridia	Oscillospirales	Ruminococcaceae	JAAZZIT01	JAAZZIT01 sp. bin730		JAAZZIT01 sp. bin730
LP_MTB_bin.2436.fa	88.98	1.75	High	43.75	19541	Bacteria	Bacillota_A	Clostridia	Oscillospirales	Ruminococcaceae	JAAZZIT01	JAAZZIT01 sp. bin731		JAAZZIT01 sp. bin731
HP_MTB_bin.1101.fa	71.44	1.27	Medium	52.04	7730	Bacteria	Bacillota_A	Clostridia	Oscillospirales	Ruminococcaceae	QAMM01	QAMM01 sp. bin732		QAMM01 sp. bin732
HP_MTB_bin.582.fa	89.43	0.04	High	33.89	7330	Bacteria	Bacillota_A	Clostridia	Oscillospirales	Ruminococcaceae	RGIG1955	RGIG1955 sp. bin733		RGIG1955 sp. bin733
HP_MTB_bin.2057.fa	72.99	3.15	Medium	45.05	14271	Bacteria	Bacillota_A	Clostridia	Oscillospirales	Ruminococcaceae	RGIG3102	RGIG3102 sp. bin734		RGIG3102 sp. bin734
HP_MTB_bin.2552.fa	75.48	0.01	Medium	44.97	682279	Bacteria	Bacillota_A	Clostridia	Oscillospirales	Ruminococcaceae	RGIG3102	RGIG3102 sp. bin735		RGIG3102 sp. bin735
MP_MTB_bin.1999.fa	82.46	0.57	High	45.54	16064	Bacteria	Bacillota_A	Clostridia	Oscillospirales	Ruminococcaceae	RGIG3102	RGIG3102 sp. bin736		RGIG3102 sp. bin736
MP_MTB_bin.88.fa	50.59	0.04	Medium	45.56	26805	Bacteria	Bacillota_A	Clostridia	Oscillospirales	Ruminococcaceae	RGIG3102	RGIG3102 sp. bin737		RGIG3102 sp. bin737
HP_MTB_bin.1078.fa	60.23	3.84	Medium	45.25	4659	Bacteria	Bacillota_A	Clostridia	Oscillospirales	Ruminococcaceae	RGIG8773	RGIG8773 sp. bin738		RGIG8773 sp. bin738
HP_MTB_bin.154.fa	93.08	6.21	High	43.36	19237	Bacteria	Bacillota_A	Clostridia	Oscillospirales	Ruminococcaceae	RGIG8773	RGIG8773 sp. bin739		RGIG8773 sp. bin739
HP_MTB_bin.54.fa	64.83	3.12	Medium	44.9	6868	Bacteria	Bacillota_A	Clostridia	Oscillospirales	Ruminococcaceae	RGIG8773	RGIG8773 sp. bin740		RGIG8773 sp. bin740
LPY_MTB_bin.2264.fa	100	1.9	High	44.15	129732	Bacteria	Bacillota_A	Clostridia	Oscillospirales	Ruminococcaceae	RGIG8773	RGIG8773 sp. bin741		RGIG8773 sp. bin741
LPY_MTB_bin.292.fa	78.49	0.57	Medium	45.96	13880	Bacteria	Bacillota_A	Clostridia	Oscillospirales	Ruminococcaceae	RGIG8773	RGIG8773 sp. bin742		RGIG8773 sp. bin742
LPY_MTB_bin.645.fa	91.91	1.6	High	45.51	53428	Bacteria	Bacillota_A	Clostridia	Oscillospirales	Ruminococcaceae	RGIG8773	RGIG8773 sp. bin743		RGIG8773 sp. bin743
LPY_MTB_bin.821.fa	51.68	0.12	Medium	44.54	4068	Bacteria	Bacillota_A	Clostridia	Oscillospirales	Ruminococcaceae	RGIG8773	RGIG8773 sp. bin744		RGIG8773 sp. bin744
LP_MTB_bin.2595.fa	99.88	5.44	High	44.97	130094	Bacteria	Bacillota_A	Clostridia	Oscillospirales	Ruminococcaceae	RGIG8773	RGIG8773 sp. bin745		RGIG8773 sp. bin745
MP_MTB_bin.255.fa	85.23	4.93	High	45.35	10773	Bacteria	Bacillota_A	Clostridia	Oscillospirales	Ruminococcaceae	RGIG8773	RGIG8773 sp. bin746		RGIG8773 sp. bin746
MP_MTB_bin.2568.fa	88.27	3.64	High	43.28	26488	Bacteria	Bacillota_A	Clostridia	Oscillospirales	Ruminococcaceae	RGIG8773	RGIG8773 sp. bin747		RGIG8773 sp. bin747
MP_MTB_bin.845.fa	95.76	0	High	44.77	92462	Bacteria	Bacillota_A	Clostridia	Oscillospirales	Ruminococcaceae	RGIG8773	RGIG8773 sp. bin748		RGIG8773 sp. bin748
LP_MTB_bin.220.fa	96.78	0.01	High	43.34	42044	Bacteria	Bacillota_A	Clostridia	Oscillospirales	Ruminococcaceae	RGIG8773	RGIG8773 sp022511485 bin749	RGIG8773 sp022511485	RGIG8773 sp022511485 bin749
HP_MTB_bin.1472.fa	95.93	0.23	High	48.66	216986	Bacteria	Bacillota_A	Clostridia	Oscillospirales	Ruminococcaceae	Ruminiclostridium_E	Ruminiclostridium_E sp. bin750		Ruminiclostridium_E sp. bin750
LPY_MTB_bin.1212.fa	61.24	0.04	Medium	49.83	195164	Bacteria	Bacillota_A	Clostridia	Oscillospirales	Ruminococcaceae	Ruminiclostridium_E	Ruminiclostridium_E sp. bin751		Ruminiclostridium_E sp. bin751
LPY_MTB_bin.1652.fa	74.15	0.54	Medium	49.75	18608	Bacteria	Bacillota_A	Clostridia	Oscillospirales	Ruminococcaceae	Ruminiclostridium_E	Ruminiclostridium_E sp. bin752		Ruminiclostridium_E sp. bin752
LPY_MXB_maxbin2_bins.0442.fa	99.99	9.03	High	48.69	291851	Bacteria	Bacillota_A	Clostridia	Oscillospirales	Ruminococcaceae	Ruminiclostridium_E	Ruminiclostridium_E sp. bin753		Ruminiclostridium_E sp. bin753
LPY_MXB_maxbin2_bins.0627.fa	99.89	1.57	High	48.63	187420	Bacteria	Bacillota_A	Clostridia	Oscillospirales	Ruminococcaceae	Ruminiclostridium_E	Ruminiclostridium_E sp. bin754		Ruminiclostridium_E sp. bin754
LP_MTB_bin.1297.fa	57.46	2.69	Medium	50.58	16440	Bacteria	Bacillota_A	Clostridia	Oscillospirales	Ruminococcaceae	Ruminiclostridium_E	Ruminiclostridium_E sp. bin755		Ruminiclostridium_E sp. bin755
LP_MTB_bin.2329.fa	65.73	2.08	Medium	51.02	23571	Bacteria	Bacillota_A	Clostridia	Oscillospirales	Ruminococcaceae	Ruminiclostridium_E	Ruminiclostridium_E sp. bin756		Ruminiclostridium_E sp. bin756
LP_MXB_maxbin2_bins.0340.fa	59.32	6.08	Medium	51.54	4623	Bacteria	Bacillota_A	Clostridia	Oscillospirales	Ruminococcaceae	Ruminiclostridium_E	Ruminiclostridium_E sp. bin757		Ruminiclostridium_E sp. bin757
MP_MTB_bin.2485.fa	68.74	0.27	Medium	50.7	21353	Bacteria	Bacillota_A	Clostridia	Oscillospirales	Ruminococcaceae	Ruminiclostridium_E	Ruminiclostridium_E sp. bin758		Ruminiclostridium_E sp. bin758
HP_MXB_maxbin2_bins.0117.fa	99.92	0.16	High	48.93	609098	Bacteria	Bacillota_A	Clostridia	Oscillospirales	Ruminococcaceae	Ruminiclostridium_E	Ruminiclostridium_E sp022511265 bin759	Ruminiclostridium_E sp022511265	Ruminiclostridium_E sp022511265 bin759
HP_MTB_bin.1123.fa	83.33	7.6	High	45.91	18129	Bacteria	Bacillota_A	Clostridia	Oscillospirales	Ruminococcaceae	Ruminococcus	Ruminococcus sp. bin760		Ruminococcus sp. bin760
HP_MTB_bin.2239.fa	90.82	0.41	High	42.4	84841	Bacteria	Bacillota_A	Clostridia	Oscillospirales	Ruminococcaceae	Ruminococcus	Ruminococcus sp. bin761		Ruminococcus sp. bin761
LPY_MTB_bin.157.fa	60.35	1.5	Medium	41.3	116922	Bacteria	Bacillota_A	Clostridia	Oscillospirales	Ruminococcaceae	Ruminococcus	Ruminococcus sp. bin762		Ruminococcus sp. bin762
LPY_MTB_bin.1882.fa	85.02	3.17	High	50.68	16842	Bacteria	Bacillota_A	Clostridia	Oscillospirales	Ruminococcaceae	Ruminococcus	Ruminococcus sp. bin763		Ruminococcus sp. bin763
LPY_MTB_bin.1921.fa	98.98	2.29	High	47.99	87210	Bacteria	Bacillota_A	Clostridia	Oscillospirales	Ruminococcaceae	Ruminococcus	Ruminococcus sp. bin764		Ruminococcus sp. bin764
LPY_MTB_bin.1934.fa	78.52	0.31	Medium	45.93	52835	Bacteria	Bacillota_A	Clostridia	Oscillospirales	Ruminococcaceae	Ruminococcus	Ruminococcus sp. bin765		Ruminococcus sp. bin765
LPY_MTB_bin.2351.fa	64.08	0.39	Medium	46.22	6091	Bacteria	Bacillota_A	Clostridia	Oscillospirales	Ruminococcaceae	Ruminococcus	Ruminococcus sp. bin766		Ruminococcus sp. bin766
LPY_MTB_bin.2471.fa	86.85	1.62	High	44.39	27431	Bacteria	Bacillota_A	Clostridia	Oscillospirales	Ruminococcaceae	Ruminococcus	Ruminococcus sp. bin767		Ruminococcus sp. bin767
LPY_MTB_bin.317.fa	82.76	4.98	High	47.38	14105	Bacteria	Bacillota_A	Clostridia	Oscillospirales	Ruminococcaceae	Ruminococcus	Ruminococcus sp. bin768		Ruminococcus sp. bin768
LPY_MTB_bin.502.fa	87.17	0.45	High	45.27	68081	Bacteria	Bacillota_A	Clostridia	Oscillospirales	Ruminococcaceae	Ruminococcus	Ruminococcus sp. bin769		Ruminococcus sp. bin769
LPY_MTB_bin.684.fa	76.66	3.2	Medium	45.48	5690	Bacteria	Bacillota_A	Clostridia	Oscillospirales	Ruminococcaceae	Ruminococcus	Ruminococcus sp. bin770		Ruminococcus sp. bin770
LPY_MTB_bin.71.fa	60.08	2.77	Medium	49.31	5508	Bacteria	Bacillota_A	Clostridia	Oscillospirales	Ruminococcaceae	Ruminococcus	Ruminococcus sp. bin771		Ruminococcus sp. bin771
LPY_MXB_maxbin2_bins.0064.fa	99.95	4.88	High	51.44	138346	Bacteria	Bacillota_A	Clostridia	Oscillospirales	Ruminococcaceae	Ruminococcus	Ruminococcus sp. bin772		Ruminococcus sp. bin772
LPY_MXB_maxbin2_bins.0620.fa	91.22	0.39	High	47.67	99734	Bacteria	Bacillota_A	Clostridia	Oscillospirales	Ruminococcaceae	Ruminococcus	Ruminococcus sp. bin773		Ruminococcus sp. bin773
LPY_MXB_maxbin2_bins.0912.fa	99.74	8.49	High	44.86	73913	Bacteria	Bacillota_A	Clostridia	Oscillospirales	Ruminococcaceae	Ruminococcus	Ruminococcus sp. bin774		Ruminococcus sp. bin774
LP_MTB_bin.1487.fa	97.42	1.66	High	48.65	105105	Bacteria	Bacillota_A	Clostridia	Oscillospirales	Ruminococcaceae	Ruminococcus	Ruminococcus sp. bin775		Ruminococcus sp. bin775
LP_MTB_bin.2456.fa	99.75	2.85	High	48.21	83484	Bacteria	Bacillota_A	Clostridia	Oscillospirales	Ruminococcaceae	Ruminococcus	Ruminococcus sp. bin776		Ruminococcus sp. bin776
LP_MTB_bin.2584.fa	99.88	1.06	High	44.44	72451	Bacteria	Bacillota_A	Clostridia	Oscillospirales	Ruminococcaceae	Ruminococcus	Ruminococcus sp. bin777		Ruminococcus sp. bin777
LP_MTB_bin.2601.fa	51.95	0.55	Medium	46.69	91102	Bacteria	Bacillota_A	Clostridia	Oscillospirales	Ruminococcaceae	Ruminococcus	Ruminococcus sp. bin778		Ruminococcus sp. bin778
LP_MTB_bin.2604.fa	52.95	0.1	Medium	42.77	43628	Bacteria	Bacillota_A	Clostridia	Oscillospirales	Ruminococcaceae	Ruminococcus	Ruminococcus sp. bin779		Ruminococcus sp. bin779
LP_MTB_bin.436.fa	65.4	5	Medium	44.1	5441	Bacteria	Bacillota_A	Clostridia	Oscillospirales	Ruminococcaceae	Ruminococcus	Ruminococcus sp. bin780		Ruminococcus sp. bin780
LP_MTB_bin.486.fa	54.02	0.15	Medium	48.89	79706	Bacteria	Bacillota_A	Clostridia	Oscillospirales	Ruminococcaceae	Ruminococcus	Ruminococcus sp. bin781		Ruminococcus sp. bin781
LP_MTB_bin.921.fa	78.03	0.67	Medium	45.1	9270	Bacteria	Bacillota_A	Clostridia	Oscillospirales	Ruminococcaceae	Ruminococcus	Ruminococcus sp. bin782		Ruminococcus sp. bin782
LP_MXB_maxbin2_bins.0005.fa	100	9.82	High	47.34	118907	Bacteria	Bacillota_A	Clostridia	Oscillospirales	Ruminococcaceae	Ruminococcus	Ruminococcus sp. bin783		Ruminococcus sp. bin783
LP_MXB_maxbin2_bins.0017.fa	99.67	3.99	High	46.79	52352	Bacteria	Bacillota_A	Clostridia	Oscillospirales	Ruminococcaceae	Ruminococcus	Ruminococcus sp. bin784		Ruminococcus sp. bin784
MP_MTB_bin.1228.fa	78.12	2.71	Medium	48.97	22138	Bacteria	Bacillota_A	Clostridia	Oscillospirales	Ruminococcaceae	Ruminococcus	Ruminococcus sp. bin785		Ruminococcus sp. bin785
MP_MTB_bin.163.fa	70.19	1.6	Medium	53.26	6586	Bacteria	Bacillota_A	Clostridia	Oscillospirales	Ruminococcaceae	Ruminococcus	Ruminococcus sp. bin786		Ruminococcus sp. bin786
MP_MTB_bin.1661.fa	80.63	0.44	High	47.23	56383	Bacteria	Bacillota_A	Clostridia	Oscillospirales	Ruminococcaceae	Ruminococcus	Ruminococcus sp. bin787		Ruminococcus sp. bin787
MP_MTB_bin.1745.fa	77.48	8.02	Medium	44.9	7108	Bacteria	Bacillota_A	Clostridia	Oscillospirales	Ruminococcaceae	Ruminococcus	Ruminococcus sp. bin788		Ruminococcus sp. bin788
MP_MTB_bin.2260.fa	68	0.56	Medium	43.54	5705	Bacteria	Bacillota_A	Clostridia	Oscillospirales	Ruminococcaceae	Ruminococcus	Ruminococcus sp. bin789		Ruminococcus sp. bin789
MP_MTB_bin.2453.fa	98.99	0.84	High	45.72	134851	Bacteria	Bacillota_A	Clostridia	Oscillospirales	Ruminococcaceae	Ruminococcus	Ruminococcus sp. bin790		Ruminococcus sp. bin790
MP_MTB_bin.681.fa	80.21	2.81	High	47.18	30604	Bacteria	Bacillota_A	Clostridia	Oscillospirales	Ruminococcaceae	Ruminococcus	Ruminococcus sp. bin791		Ruminococcus sp. bin791
MP_MTB_bin.846.fa	64.86	0.08	Medium	42.78	36936	Bacteria	Bacillota_A	Clostridia	Oscillospirales	Ruminococcaceae	Ruminococcus	Ruminococcus sp. bin792		Ruminococcus sp. bin792
MP_MXB_maxbin2_bins.0183.fa	84.26	2.96	High	49.91	41881	Bacteria	Bacillota_A	Clostridia	Oscillospirales	Ruminococcaceae	Ruminococcus	Ruminococcus sp. bin793		Ruminococcus sp. bin793
MP_MXB_maxbin2_bins.0432.fa	92.88	0.97	High	47.63	33506	Bacteria	Bacillota_A	Clostridia	Oscillospirales	Ruminococcaceae	Ruminococcus	Ruminococcus sp. bin794		Ruminococcus sp. bin794
MP_MXB_maxbin2_bins.0441.fa	87.31	0.59	High	47.77	97641	Bacteria	Bacillota_A	Clostridia	Oscillospirales	Ruminococcaceae	Ruminococcus	Ruminococcus sp. bin795		Ruminococcus sp. bin795
HP_MTB_bin.1346.fa	60.66	1.57	Medium	51.78	5923	Bacteria	Bacillota_A	Clostridia	Oscillospirales	Ruminococcaceae	Ruminococcus_D	Ruminococcus_D sp. bin796		Ruminococcus_D sp. bin796
HP_MTB_bin.2107.fa	93.53	0.49	High	49.39	15981	Bacteria	Bacillota_A	Clostridia	Oscillospirales	Ruminococcaceae	Ruminococcus_D	Ruminococcus_D sp. bin797		Ruminococcus_D sp. bin797
HP_MTB_bin.2185.fa	54.96	0.5	Medium	53.92	5862	Bacteria	Bacillota_A	Clostridia	Oscillospirales	Ruminococcaceae	Ruminococcus_D	Ruminococcus_D sp. bin798		Ruminococcus_D sp. bin798
HP_MTB_bin.2533.fa	64.35	0.64	Medium	49.52	105204	Bacteria	Bacillota_A	Clostridia	Oscillospirales	Ruminococcaceae	Ruminococcus_D	Ruminococcus_D sp. bin799		Ruminococcus_D sp. bin799
HP_MXB_maxbin2_bins.0001.fa	95.29	0.15	High	49.98	314433	Bacteria	Bacillota_A	Clostridia	Oscillospirales	Ruminococcaceae	Ruminococcus_D	Ruminococcus_D sp. bin800		Ruminococcus_D sp. bin800
HP_MXB_maxbin2_bins.0140.fa	97.32	0.01	High	47.53	297997	Bacteria	Bacillota_A	Clostridia	Oscillospirales	Ruminococcaceae	Ruminococcus_D	Ruminococcus_D sp. bin801		Ruminococcus_D sp. bin801
HP_MXB_maxbin2_bins.1012.fa	94.36	0.63	High	52.09	85245	Bacteria	Bacillota_A	Clostridia	Oscillospirales	Ruminococcaceae	Ruminococcus_D	Ruminococcus_D sp. bin802		Ruminococcus_D sp. bin802
LPY_MTB_bin.1617.fa	95.69	1.56	High	50.19	135297	Bacteria	Bacillota_A	Clostridia	Oscillospirales	Ruminococcaceae	Ruminococcus_D	Ruminococcus_D sp. bin803		Ruminococcus_D sp. bin803
LPY_MTB_bin.1846.fa	79.57	3.78	Medium	51.17	14907	Bacteria	Bacillota_A	Clostridia	Oscillospirales	Ruminococcaceae	Ruminococcus_D	Ruminococcus_D sp. bin804		Ruminococcus_D sp. bin804
LPY_MTB_bin.2300.fa	65.89	7.06	Medium	52.63	5024	Bacteria	Bacillota_A	Clostridia	Oscillospirales	Ruminococcaceae	Ruminococcus_D	Ruminococcus_D sp. bin805		Ruminococcus_D sp. bin805
LPY_MTB_bin.428.fa	65.29	2.11	Medium	51.58	26076	Bacteria	Bacillota_A	Clostridia	Oscillospirales	Ruminococcaceae	Ruminococcus_D	Ruminococcus_D sp. bin806		Ruminococcus_D sp. bin806
LPY_MTB_bin.513.fa	70.29	5.97	Medium	51.73	5650	Bacteria	Bacillota_A	Clostridia	Oscillospirales	Ruminococcaceae	Ruminococcus_D	Ruminococcus_D sp. bin807		Ruminococcus_D sp. bin807
LPY_MXB_maxbin2_bins.1006.fa	63.98	9.53	Medium	53.71	2423	Bacteria	Bacillota_A	Clostridia	Oscillospirales	Ruminococcaceae	Ruminococcus_D	Ruminococcus_D sp. bin808		Ruminococcus_D sp. bin808
LP_MTB_bin.1446.fa	91.13	0.19	High	51.37	177940	Bacteria	Bacillota_A	Clostridia	Oscillospirales	Ruminococcaceae	Ruminococcus_D	Ruminococcus_D sp. bin809		Ruminococcus_D sp. bin809
LP_MTB_bin.1858.fa	81.64	1.95	High	50.74	48045	Bacteria	Bacillota_A	Clostridia	Oscillospirales	Ruminococcaceae	Ruminococcus_D	Ruminococcus_D sp. bin810		Ruminococcus_D sp. bin810
LP_MTB_bin.1883.fa	71.67	0.97	Medium	51.2	15902	Bacteria	Bacillota_A	Clostridia	Oscillospirales	Ruminococcaceae	Ruminococcus_D	Ruminococcus_D sp. bin811		Ruminococcus_D sp. bin811
LP_MTB_bin.2241.fa	82.99	3.42	High	51.9	199673	Bacteria	Bacillota_A	Clostridia	Oscillospirales	Ruminococcaceae	Ruminococcus_D	Ruminococcus_D sp. bin812		Ruminococcus_D sp. bin812
LP_MTB_bin.2671.fa	71.97	8.27	Medium	53.34	10584	Bacteria	Bacillota_A	Clostridia	Oscillospirales	Ruminococcaceae	Ruminococcus_D	Ruminococcus_D sp. bin813		Ruminococcus_D sp. bin813
LP_MXB_maxbin2_bins.0014.fa	99.24	2.37	High	52.97	135344	Bacteria	Bacillota_A	Clostridia	Oscillospirales	Ruminococcaceae	Ruminococcus_D	Ruminococcus_D sp. bin814		Ruminococcus_D sp. bin814
MP_MTB_bin.1049.fa	80	5.59	Medium	52.57	74932	Bacteria	Bacillota_A	Clostridia	Oscillospirales	Ruminococcaceae	Ruminococcus_D	Ruminococcus_D sp. bin815		Ruminococcus_D sp. bin815
MP_MTB_bin.105.fa	80.24	2.57	High	52.17	105253	Bacteria	Bacillota_A	Clostridia	Oscillospirales	Ruminococcaceae	Ruminococcus_D	Ruminococcus_D sp. bin816		Ruminococcus_D sp. bin816
MP_MTB_bin.1098.fa	72.94	0.14	Medium	51.86	491019	Bacteria	Bacillota_A	Clostridia	Oscillospirales	Ruminococcaceae	Ruminococcus_D	Ruminococcus_D sp. bin817		Ruminococcus_D sp. bin817
MP_MTB_bin.1539.fa	77.21	1.67	Medium	49.12	12817	Bacteria	Bacillota_A	Clostridia	Oscillospirales	Ruminococcaceae	Ruminococcus_D	Ruminococcus_D sp. bin818		Ruminococcus_D sp. bin818
MP_MTB_bin.2492.fa	50.97	1.92	Medium	51.87	101211	Bacteria	Bacillota_A	Clostridia	Oscillospirales	Ruminococcaceae	Ruminococcus_D	Ruminococcus_D sp. bin819		Ruminococcus_D sp. bin819
MP_MTB_bin.2682.fa	50.85	0.01	Medium	52.13	247501	Bacteria	Bacillota_A	Clostridia	Oscillospirales	Ruminococcaceae	Ruminococcus_D	Ruminococcus_D sp. bin820		Ruminococcus_D sp. bin820
MP_MTB_bin.37.fa	83.15	1.06	High	52.14	56193	Bacteria	Bacillota_A	Clostridia	Oscillospirales	Ruminococcaceae	Ruminococcus_D	Ruminococcus_D sp. bin821		Ruminococcus_D sp. bin821
MP_MTB_bin.500.fa	66.83	1.12	Medium	46.71	93058	Bacteria	Bacillota_A	Clostridia	Oscillospirales	Ruminococcaceae	Ruminococcus_D	Ruminococcus_D sp. bin822		Ruminococcus_D sp. bin822
MP_MTB_bin.930.fa	61.42	1.9	Medium	52.56	8660	Bacteria	Bacillota_A	Clostridia	Oscillospirales	Ruminococcaceae	Ruminococcus_D	Ruminococcus_D sp. bin823		Ruminococcus_D sp. bin823
LPY_MTB_bin.280.fa	73.16	1.58	Medium	52.98	8060	Bacteria	Bacillota_A	Clostridia	Oscillospirales	Ruminococcaceae	UBA3818	UBA3818 sp. bin824		UBA3818 sp. bin824
HP_MTB_bin.119.fa	81.71	3.94	High	52.24	12788	Bacteria	Bacillota_A	Clostridia	Oscillospirales	Ruminococcaceae	UBA3855	UBA3855 sp. bin825		UBA3855 sp. bin825
HP_MTB_bin.1645.fa	53.7	0.09	Medium	52.69	229230	Bacteria	Bacillota_A	Clostridia	Oscillospirales	Ruminococcaceae	UBA3855	UBA3855 sp. bin826		UBA3855 sp. bin826
HP_MTB_bin.1773.fa	88.74	1.07	High	49	52535	Bacteria	Bacillota_A	Clostridia	Oscillospirales	Ruminococcaceae	UBA3855	UBA3855 sp. bin827		UBA3855 sp. bin827
HP_MTB_bin.791.fa	84.22	0.45	High	50.86	46859	Bacteria	Bacillota_A	Clostridia	Oscillospirales	Ruminococcaceae	UBA3855	UBA3855 sp. bin828		UBA3855 sp. bin828
HP_MXB_maxbin2_bins.0364.fa	55.58	9.31	Medium	51.52	1819	Bacteria	Bacillota_A	Clostridia	Oscillospirales	Ruminococcaceae	UBA3855	UBA3855 sp. bin829		UBA3855 sp. bin829
LPY_MTB_bin.1061.fa	67.5	5.75	Medium	53.69	4973	Bacteria	Bacillota_A	Clostridia	Oscillospirales	Ruminococcaceae	UBA3855	UBA3855 sp. bin830		UBA3855 sp. bin830
LPY_MTB_bin.1120.fa	56.52	1.65	Medium	54.46	36703	Bacteria	Bacillota_A	Clostridia	Oscillospirales	Ruminococcaceae	UBA3855	UBA3855 sp. bin831		UBA3855 sp. bin831
LPY_MTB_bin.1460.fa	74.72	0.77	Medium	53.28	28648	Bacteria	Bacillota_A	Clostridia	Oscillospirales	Ruminococcaceae	UBA3855	UBA3855 sp. bin832		UBA3855 sp. bin832
LPY_MTB_bin.2162.fa	90.42	4.14	High	51.97	12570	Bacteria	Bacillota_A	Clostridia	Oscillospirales	Ruminococcaceae	UBA3855	UBA3855 sp. bin833		UBA3855 sp. bin833
LPY_MTB_bin.2372.fa	84.11	5.6	High	50.57	38880	Bacteria	Bacillota_A	Clostridia	Oscillospirales	Ruminococcaceae	UBA3855	UBA3855 sp. bin834		UBA3855 sp. bin834
LPY_MTB_bin.438.fa	95.22	3.41	High	51.09	45317	Bacteria	Bacillota_A	Clostridia	Oscillospirales	Ruminococcaceae	UBA3855	UBA3855 sp. bin835		UBA3855 sp. bin835
LPY_MXB_maxbin2_bins.0012.fa	84.93	6.09	High	51.76	26407	Bacteria	Bacillota_A	Clostridia	Oscillospirales	Ruminococcaceae	UBA3855	UBA3855 sp. bin836		UBA3855 sp. bin836
LPY_MXB_maxbin2_bins.0206.fa	91.37	4.96	High	50.91	25110	Bacteria	Bacillota_A	Clostridia	Oscillospirales	Ruminococcaceae	UBA3855	UBA3855 sp. bin837		UBA3855 sp. bin837
LPY_MXB_maxbin2_bins.0811.fa	98.71	0.16	High	49.83	218711	Bacteria	Bacillota_A	Clostridia	Oscillospirales	Ruminococcaceae	UBA3855	UBA3855 sp. bin838		UBA3855 sp. bin838
LP_MTB_bin.1391.fa	85.88	7.14	High	49.42	38756	Bacteria	Bacillota_A	Clostridia	Oscillospirales	Ruminococcaceae	UBA3855	UBA3855 sp. bin839		UBA3855 sp. bin839
LP_MTB_bin.1879.fa	93.51	2.92	High	54.03	15646	Bacteria	Bacillota_A	Clostridia	Oscillospirales	Ruminococcaceae	UBA3855	UBA3855 sp. bin840		UBA3855 sp. bin840
LP_MTB_bin.2207.fa	53.51	8.51	Medium	53.52	4380	Bacteria	Bacillota_A	Clostridia	Oscillospirales	Ruminococcaceae	UBA3855	UBA3855 sp. bin841		UBA3855 sp. bin841
LP_MTB_bin.2305.fa	83.25	3.73	High	54.73	13077	Bacteria	Bacillota_A	Clostridia	Oscillospirales	Ruminococcaceae	UBA3855	UBA3855 sp. bin842		UBA3855 sp. bin842
LP_MTB_bin.2321.fa	84.74	6.43	High	52.71	59449	Bacteria	Bacillota_A	Clostridia	Oscillospirales	Ruminococcaceae	UBA3855	UBA3855 sp. bin843		UBA3855 sp. bin843
LP_MTB_bin.2721.fa	63.93	1.73	Medium	53.63	23273	Bacteria	Bacillota_A	Clostridia	Oscillospirales	Ruminococcaceae	UBA3855	UBA3855 sp. bin844		UBA3855 sp. bin844
LP_MTB_bin.462.fa	70.81	7.53	Medium	52.92	50724	Bacteria	Bacillota_A	Clostridia	Oscillospirales	Ruminococcaceae	UBA3855	UBA3855 sp. bin845		UBA3855 sp. bin845
LP_MXB_maxbin2_bins.0076.fa	87.98	0.64	High	52.05	28456	Bacteria	Bacillota_A	Clostridia	Oscillospirales	Ruminococcaceae	UBA3855	UBA3855 sp. bin846		UBA3855 sp. bin846
MP_MXB_maxbin2_bins.0185.fa	84.83	4.64	High	52.72	83967	Bacteria	Bacillota_A	Clostridia	Oscillospirales	Ruminococcaceae	UBA3855	UBA3855 sp. bin847		UBA3855 sp. bin847
HP_MTB_bin.546.fa	95.64	1.83	High	45.93	89869	Bacteria	Bacillota_A	Clostridia	Oscillospirales	Ruminococcaceae	UBA7477	UBA7477 sp. bin848		UBA7477 sp. bin848
HP_MXB_maxbin2_bins.0015.fa	93.46	1.26	High	45.87	62716	Bacteria	Bacillota_A	Clostridia	Oscillospirales	Ruminococcaceae	UBA7477	UBA7477 sp. bin849		UBA7477 sp. bin849
HP_MXB_maxbin2_bins.0065.fa	94.02	0.46	High	45.51	126308	Bacteria	Bacillota_A	Clostridia	Oscillospirales	Ruminococcaceae	UBA7477	UBA7477 sp. bin850		UBA7477 sp. bin850
HP_MXB_maxbin2_bins.0977.fa	99.99	0.02	High	45.87	46756	Bacteria	Bacillota_A	Clostridia	Oscillospirales	Ruminococcaceae	UBA7477	UBA7477 sp. bin851		UBA7477 sp. bin851
LPY_MTB_bin.1088.fa	98.21	0.02	High	44.82	63790	Bacteria	Bacillota_A	Clostridia	Oscillospirales	Ruminococcaceae	UBA7477	UBA7477 sp. bin852		UBA7477 sp. bin852
LPY_MTB_bin.1406.fa	93.02	0.14	High	46.81	91200	Bacteria	Bacillota_A	Clostridia	Oscillospirales	Ruminococcaceae	UBA7477	UBA7477 sp. bin853		UBA7477 sp. bin853
LPY_MTB_bin.1452.fa	92.04	1	High	46.65	29000	Bacteria	Bacillota_A	Clostridia	Oscillospirales	Ruminococcaceae	UBA7477	UBA7477 sp. bin854		UBA7477 sp. bin854
LPY_MTB_bin.2033.fa	99.95	0.06	High	45.42	50868	Bacteria	Bacillota_A	Clostridia	Oscillospirales	Ruminococcaceae	UBA7477	UBA7477 sp. bin855		UBA7477 sp. bin855
LPY_MTB_bin.2094.fa	88.88	7.23	High	45.76	9030	Bacteria	Bacillota_A	Clostridia	Oscillospirales	Ruminococcaceae	UBA7477	UBA7477 sp. bin856		UBA7477 sp. bin856
LPY_MXB_maxbin2_bins.0624.fa	99.96	2.07	High	46.38	85132	Bacteria	Bacillota_A	Clostridia	Oscillospirales	Ruminococcaceae	UBA7477	UBA7477 sp. bin857		UBA7477 sp. bin857
LP_MTB_bin.1837.fa	92.49	0.35	High	47	69670	Bacteria	Bacillota_A	Clostridia	Oscillospirales	Ruminococcaceae	UBA7477	UBA7477 sp. bin858		UBA7477 sp. bin858
LP_MTB_bin.2281.fa	94.32	0	High	46.66	46444	Bacteria	Bacillota_A	Clostridia	Oscillospirales	Ruminococcaceae	UBA7477	UBA7477 sp. bin859		UBA7477 sp. bin859
LP_MTB_bin.2647.fa	99.84	0	High	48.73	137075	Bacteria	Bacillota_A	Clostridia	Oscillospirales	Ruminococcaceae	UBA7477	UBA7477 sp. bin860		UBA7477 sp. bin860
LP_MTB_bin.2666.fa	92.24	2.13	High	45.02	77499	Bacteria	Bacillota_A	Clostridia	Oscillospirales	Ruminococcaceae	UBA7477	UBA7477 sp. bin861		UBA7477 sp. bin861
LP_MXB_maxbin2_bins.0090.fa	98.11	1.59	High	47.16	33842	Bacteria	Bacillota_A	Clostridia	Oscillospirales	Ruminococcaceae	UBA7477	UBA7477 sp. bin862		UBA7477 sp. bin862
MP_MTB_bin.1335.fa	81.25	0.06	High	47.19	50127	Bacteria	Bacillota_A	Clostridia	Oscillospirales	Ruminococcaceae	UBA7477	UBA7477 sp. bin863		UBA7477 sp. bin863
MP_MTB_bin.1477.fa	78.36	0.24	Medium	45.31	7151	Bacteria	Bacillota_A	Clostridia	Oscillospirales	Ruminococcaceae	UBA7477	UBA7477 sp. bin864		UBA7477 sp. bin864
MP_MXB_maxbin2_bins.0615.fa	99.84	0.99	High	44.67	221760	Bacteria	Bacillota_A	Clostridia	Oscillospirales	Ruminococcaceae	UBA7477	UBA7477 sp. bin865		UBA7477 sp. bin865
MP_MXB_maxbin2_bins.0949.fa	99.68	0	High	44.61	234206	Bacteria	Bacillota_A	Clostridia	Oscillospirales	Ruminococcaceae	UBA7477	UBA7477 sp. bin866		UBA7477 sp. bin866
HP_MTB_bin.1009.fa	66.21	0.02	Medium	51.43	5327	Bacteria	Bacillota_A	Clostridia	Oscillospirales	Ruminococcaceae	UBA866	UBA866 sp. bin867		UBA866 sp. bin867
LPY_MTB_bin.102.fa	96.95	0.02	High	56.53	431501	Bacteria	Bacillota_A	Clostridia	Oscillospirales	SIG627		SIG627 sp. bin868		SIG627 sp. bin868
LPY_MTB_bin.32.fa	53.3	1.18	Medium	58.56	4401	Bacteria	Bacillota_A	Clostridia	Oscillospirales	SIG627	RGIG5579	RGIG5579 sp. bin869		RGIG5579 sp. bin869
LP_MTB_bin.1850.fa	73.76	0.86	Medium	58.28	7195	Bacteria	Bacillota_A	Clostridia	Oscillospirales	SIG627	RGIG5579	RGIG5579 sp. bin870		RGIG5579 sp. bin870
HP_MXB_maxbin2_bins.0159.fa	72.61	6.24	Medium	50.27	2661	Bacteria	Bacillota_A	Clostridia	Oscillospirales	UBA644		UBA644 sp. bin871		UBA644 sp. bin871
LPY_MXB_maxbin2_bins.0272.fa	51.91	5.15	Medium	49.29	1471	Bacteria	Bacillota_A	Clostridia	Oscillospirales	UBA644		UBA644 sp. bin872		UBA644 sp. bin872
MP_MTB_bin.1878.fa	64.03	0.58	Medium	49.56	5155	Bacteria	Bacillota_A	Clostridia	Oscillospirales	UBA644		UBA644 sp. bin873		UBA644 sp. bin873
MP_MTB_bin.586.fa	95.52	0	High	49.45	594483	Bacteria	Bacillota_A	Clostridia	Oscillospirales	UBA644	HGM12619	HGM12619 sp. bin874		HGM12619 sp. bin874
MP_MTB_bin.672.fa	93.4	1.19	High	58.38	19021	Bacteria	Bacillota_A	Clostridia	Oscillospirales	UMGS1384	UMGS1384	bin875		bin875
MP_MTB_bin.911.fa	85.61	0	High	46.72	27226	Bacteria	Bacillota_A	Clostridia	Peptostreptococcales	Anaerovoracaceae	Alangreenwoodia	Alangreenwoodia sp. bin876		Alangreenwoodia sp. bin876
HP_MTB_bin.1783.fa	68.16	3.26	Medium	40.39	6235	Bacteria	Bacillota_A	Clostridia	Peptostreptococcales	Anaerovoracaceae	RGIG1899	RGIG1899 sp. bin877		RGIG1899 sp. bin877
MP_MTB_bin.2274.fa	71.64	0.11	Medium	40.37	7810	Bacteria	Bacillota_A	Clostridia	Peptostreptococcales	Anaerovoracaceae	RGIG1899	RGIG1899 sp. bin878		RGIG1899 sp. bin878
MP_MTB_bin.156.fa	64.36	0.3	Medium	57.63	7287	Bacteria	Bacillota_A	Clostridia	Peptostreptococcales	Anaerovoracaceae	RGIG446	RGIG446 sp. bin879		RGIG446 sp. bin879
HP_MTB_bin.2240.fa	59.91	6.04	Medium	30.06	2608	Bacteria	Bacillota_A	Clostridia	TANB77	CAG-465	CAG-465	CAG-465 sp. bin880		CAG-465 sp. bin880
LPY_MTB_bin.631.fa	97.34	1.18	High	27.3	55344	Bacteria	Bacillota_A	Clostridia	TANB77	CAG-465	CAG-465	CAG-465 sp. bin881		CAG-465 sp. bin881
LP_MTB_bin.1728.fa	96.63	1.2	High	27.17	41599	Bacteria	Bacillota_A	Clostridia	TANB77	CAG-465	CAG-465	CAG-465 sp. bin882		CAG-465 sp. bin882
LP_MTB_bin.434.fa	54.87	5.6	Medium	28.72	3782	Bacteria	Bacillota_A	Clostridia	TANB77	CAG-508	CAG-269	CAG-269 sp. bin883		CAG-269 sp. bin883
MP_MTB_bin.1818.fa	100	3.19	High	28.88	23578	Bacteria	Bacillota_A	Clostridia	TANB77	CAG-508	CAG-269	CAG-269 sp. bin884		CAG-269 sp. bin884
MP_MTB_bin.2417.fa	84.51	5.89	High	28.52	24008	Bacteria	Bacillota_A	Clostridia	TANB77	CAG-508	CAG-269	CAG-269 sp. bin885		CAG-269 sp. bin885
LP_MTB_bin.1717.fa	83.55	8.51	High	30.06	4651	Bacteria	Bacillota_A	Clostridia	TANB77	CAG-508	CAG-273	CAG-273 sp. bin886		CAG-273 sp. bin886
HP_MTB_bin.1990.fa	77.16	5.89	Medium	27.99	34756	Bacteria	Bacillota_A	Clostridia	TANB77	CAG-508	CAG-452	CAG-452 sp. bin887		CAG-452 sp. bin887
LPY_MTB_bin.1205.fa	91.64	7.97	High	28.07	11652	Bacteria	Bacillota_A	Clostridia	TANB77	CAG-508	CAG-492	CAG-492 sp. bin888		CAG-492 sp. bin888
MP_MTB_bin.1383.fa	63.54	8.42	Medium	29.28	2632	Bacteria	Bacillota_A	Clostridia	TANB77	CAG-508	CAG-492	CAG-492 sp. bin889		CAG-492 sp. bin889
LPY_MTB_bin.352.fa	100	1.01	High	28.05	70581	Bacteria	Bacillota_A	Clostridia	TANB77	CAG-508	CAKPQL01	CAKPQL01 sp. bin890		CAKPQL01 sp. bin890
HP_MTB_bin.1385.fa	95.65	6.68	High	29.28	103257	Bacteria	Bacillota_A	Clostridia	TANB77	CAG-508	Scatovivens	Scatovivens sp. bin891		Scatovivens sp. bin891
LPY_MTB_bin.1779.fa	96.58	0.43	High	33.8	100895	Bacteria	Bacillota_A	Clostridia	TANB77	CAG-508	UMGS1754	UMGS1754 sp. bin892		UMGS1754 sp. bin892
HP_MTB_bin.1320.fa	98.54	2.44	High	28.08	229439	Bacteria	Bacillota_A	Clostridia	TANB77	CAG-508	UMGS1994	UMGS1994 sp. bin893		UMGS1994 sp. bin893
LPY_MTB_bin.1637.fa	77.75	3.9	Medium	28.52	9842	Bacteria	Bacillota_A	Clostridia	TANB77	UBA1234		UBA1234 sp. bin894		UBA1234 sp. bin894
LPY_MTB_bin.2179.fa	83.65	2.87	High	32.26	5229	Bacteria	Bacillota_A	Clostridia	TANB77	UBA1234		UBA1234 sp. bin895		UBA1234 sp. bin895
LP_MTB_bin.14.fa	100	5.4	High	28.29	23317	Bacteria	Bacillota_A	Clostridia	TANB77	UBA1234		UBA1234 sp. bin896		UBA1234 sp. bin896
HP_MTB_bin.2365.fa	88.52	2.77	High	48.42	21541	Bacteria	Bacillota_A	Clostridia	UBA1212	UBA1212	RGIG8523	RGIG8523 sp. bin897		RGIG8523 sp. bin897
LPY_MTB_bin.2291.fa	95.47	1.01	High	48.69	23029	Bacteria	Bacillota_A	Clostridia	UBA1212	UBA1212	RGIG8523	RGIG8523 sp. bin898		RGIG8523 sp. bin898
LP_MTB_bin.1605.fa	96.95	0.78	High	49.2	72258	Bacteria	Bacillota_A	Clostridia	UBA1212	UBA1212	RGIG8523	RGIG8523 sp. bin899		RGIG8523 sp. bin899
MP_MTB_bin.2498.fa	96.96	0.53	High	49	149927	Bacteria	Bacillota_A	Clostridia	UBA1212	UBA1212	RGIG8523	RGIG8523 sp. bin900		RGIG8523 sp. bin900
LPY_MTB_bin.2044.fa	59.46	1.25	Medium	44.27	4798	Bacteria	Bacillota_A	Clostridia	UBA1212	UBA1255	Egerieisoma	Egerieisoma sp. bin901		Egerieisoma sp. bin901
LPY_MXB_maxbin2_bins.0947.fa	97.92	0.21	High	44.21	68251	Bacteria	Bacillota_A	Clostridia	UBA1212	UBA1255	Egerieisoma	Egerieisoma sp. bin902		Egerieisoma sp. bin902
HP_MTB_bin.1907.fa	89.7	4.64	High	43.85	29167	Bacteria	Bacillota_A	Clostridia	UBA1381	UBA1381		UBA1381 sp. bin903		UBA1381 sp. bin903
HP_MTB_bin.861.fa	93.71	0.12	High	46.21	22040	Bacteria	Bacillota_A	Clostridia	UBA1381	UBA1381	12844	bin904		bin904
LPY_MTB_bin.997.fa	64.89	0.47	Medium	56.09	4767	Bacteria	Bacillota_B	Dehalobacteriia	UBA4068	UBA5755	Avidehalobacter	Avidehalobacter sp. bin905		Avidehalobacter sp. bin905
LP_MTB_bin.560.fa	69.5	0.9	Medium	54.22	4693	Bacteria	Bacillota_B	Dehalobacteriia	UBA4068	UBA5755	Avidehalobacter	Avidehalobacter sp. bin906		Avidehalobacter sp. bin906
HP_MTB_bin.365.fa	99.85	0.15	High	52.36	27303	Bacteria	Bacillota_C	Negativicutes	Selenomonadales	Selenomonadaceae	RUG12372	RUG12372 sp. bin907		RUG12372 sp. bin907
MP_MTB_bin.1385.fa	98.24	0.47	High	61.21	12439	Bacteria	Bacillota_C	Negativicutes	Selenomonadales	Selenomonadaceae	RUG12372	RUG12372 sp. bin908		RUG12372 sp. bin908
HP_MXB_maxbin2_bins.0823.fa	67.16	0.34	Medium	55.12	14604	Bacteria	Bacteroidota	Bacteroidia	Bacteroidales	Bacteroidaceae	Alloprevotella	Alloprevotella sp. bin909		Alloprevotella sp. bin909
LPY_MXB_maxbin2_bins.0153.fa	92.86	0.12	High	56.35	89735	Bacteria	Bacteroidota	Bacteroidia	Bacteroidales	Bacteroidaceae	Alloprevotella	Alloprevotella sp. bin910		Alloprevotella sp. bin910
LP_MXB_maxbin2_bins.0037.fa	88.05	2.7	High	57.66	15116	Bacteria	Bacteroidota	Bacteroidia	Bacteroidales	Bacteroidaceae	Alloprevotella	Alloprevotella sp022508615 bin911	Alloprevotella sp022508615	Alloprevotella sp022508615 bin911
MP_MTB_bin.909.fa	63.76	0.05	Medium	54.28	55564	Bacteria	Bacteroidota	Bacteroidia	Bacteroidales	Bacteroidaceae	Paraprevotella	Paraprevotella sp. bin912		Paraprevotella sp. bin912
HP_MTB_bin.1239.fa	89.03	1.25	High	45.73	87136	Bacteria	Bacteroidota	Bacteroidia	Bacteroidales	Bacteroidaceae	Prevotella	Prevotella sp. bin913		Prevotella sp. bin913
HP_MTB_bin.166.fa	78.77	2.77	Medium	47.39	17309	Bacteria	Bacteroidota	Bacteroidia	Bacteroidales	Bacteroidaceae	Prevotella	Prevotella sp. bin914		Prevotella sp. bin914
HP_MTB_bin.406.fa	81.97	0.82	High	51.41	22533	Bacteria	Bacteroidota	Bacteroidia	Bacteroidales	Bacteroidaceae	Prevotella	Prevotella sp. bin915		Prevotella sp. bin915
HP_MXB_maxbin2_bins.0315.fa	72.77	6.86	Medium	47.7	5585	Bacteria	Bacteroidota	Bacteroidia	Bacteroidales	Bacteroidaceae	Prevotella	Prevotella sp. bin916		Prevotella sp. bin916
LPY_MTB_bin.1504.fa	56.97	5.53	Medium	50.31	6377	Bacteria	Bacteroidota	Bacteroidia	Bacteroidales	Bacteroidaceae	Prevotella	Prevotella sp. bin917		Prevotella sp. bin917
LPY_MTB_bin.683.fa	61.31	0.06	Medium	50.73	9837	Bacteria	Bacteroidota	Bacteroidia	Bacteroidales	Bacteroidaceae	Prevotella	Prevotella sp. bin918		Prevotella sp. bin918
LP_MTB_bin.2517.fa	55.77	8.53	Medium	45.27	7013	Bacteria	Bacteroidota	Bacteroidia	Bacteroidales	Bacteroidaceae	Prevotella	Prevotella sp. bin919		Prevotella sp. bin919
LP_MTB_bin.693.fa	72.63	0.89	Medium	45.15	16287	Bacteria	Bacteroidota	Bacteroidia	Bacteroidales	Bacteroidaceae	Prevotella	Prevotella sp. bin920		Prevotella sp. bin920
MP_MTB_bin.1361.fa	74.42	7.45	Medium	50.59	16755	Bacteria	Bacteroidota	Bacteroidia	Bacteroidales	Bacteroidaceae	Prevotella	Prevotella sp. bin921		Prevotella sp. bin921
MP_MTB_bin.1623.fa	99.83	0.01	High	50.71	129499	Bacteria	Bacteroidota	Bacteroidia	Bacteroidales	Bacteroidaceae	Prevotella	Prevotella sp. bin922		Prevotella sp. bin922
MP_MTB_bin.1806.fa	86.74	0.69	High	46.06	19311	Bacteria	Bacteroidota	Bacteroidia	Bacteroidales	Bacteroidaceae	Prevotella	Prevotella sp. bin923		Prevotella sp. bin923
MP_MTB_bin.20.fa	99.87	0.14	High	53.54	44124	Bacteria	Bacteroidota	Bacteroidia	Bacteroidales	Bacteroidaceae	Prevotella	Prevotella sp. bin924		Prevotella sp. bin924
MP_MTB_bin.2282.fa	81.8	5.63	High	46.51	34837	Bacteria	Bacteroidota	Bacteroidia	Bacteroidales	Bacteroidaceae	Prevotella	Prevotella sp. bin925		Prevotella sp. bin925
MP_MTB_bin.2393.fa	97	0	High	45.27	286971	Bacteria	Bacteroidota	Bacteroidia	Bacteroidales	Bacteroidaceae	Prevotella	Prevotella sp. bin926		Prevotella sp. bin926
MP_MTB_bin.2433.fa	80.62	1.89	High	49.49	54783	Bacteria	Bacteroidota	Bacteroidia	Bacteroidales	Bacteroidaceae	Prevotella	Prevotella sp. bin927		Prevotella sp. bin927
MP_MTB_bin.2665.fa	94.01	1.89	High	48.22	28173	Bacteria	Bacteroidota	Bacteroidia	Bacteroidales	Bacteroidaceae	Prevotella	Prevotella sp. bin928		Prevotella sp. bin928
MP_MTB_bin.2698.fa	78.74	0.11	Medium	47.36	22636	Bacteria	Bacteroidota	Bacteroidia	Bacteroidales	Bacteroidaceae	Prevotella	Prevotella sp. bin929		Prevotella sp. bin929
MP_MTB_bin.292.fa	81.15	0.1	High	50.73	100685	Bacteria	Bacteroidota	Bacteroidia	Bacteroidales	Bacteroidaceae	Prevotella	Prevotella sp. bin930		Prevotella sp. bin930
MP_MTB_bin.741.fa	89.93	0.35	High	46.16	130932	Bacteria	Bacteroidota	Bacteroidia	Bacteroidales	Bacteroidaceae	Prevotella	Prevotella sp. bin931		Prevotella sp. bin931
MP_MTB_bin.968.fa	51.5	1.28	Medium	52.9	20881	Bacteria	Bacteroidota	Bacteroidia	Bacteroidales	Bacteroidaceae	Prevotella	Prevotella sp. bin932		Prevotella sp. bin932
MP_MXB_maxbin2_bins.0572.fa	79.83	5.69	Medium	51.03	18196	Bacteria	Bacteroidota	Bacteroidia	Bacteroidales	Bacteroidaceae	Prevotella	Prevotella sp. bin933		Prevotella sp. bin933
MP_MTB_bin.670.fa	97.32	3.03	High	46.19	137126	Bacteria	Bacteroidota	Bacteroidia	Bacteroidales	Bacteroidaceae	Prevotella	Prevotella sp022511075 bin934	Prevotella sp022511075	Prevotella sp022511075 bin934
MP_MTB_bin.1947.fa	82.72	0.1	High	45.78	94848	Bacteria	Bacteroidota	Bacteroidia	Bacteroidales	Bacteroidaceae	UBA1786	UBA1786 sp. bin935		UBA1786 sp. bin935
MP_MTB_bin.1084.fa	79.92	0.15	Medium	47.4	77098	Bacteria	Bacteroidota	Bacteroidia	Bacteroidales	Bacteroidaceae	UBA2918	UBA2918 sp. bin936		UBA2918 sp. bin936
LPY_MXB_maxbin2_bins.0808.fa	90.71	0.57	High	52.09	38193	Bacteria	Bacteroidota	Bacteroidia	Bacteroidales	Bacteroidaceae	UBA3839	UBA3839 sp022508685 bin937	UBA3839 sp022508685	UBA3839 sp022508685 bin937
HP_MTB_bin.164.fa	82.99	5.53	High	45.13	13418	Bacteria	Bacteroidota	Bacteroidia	Bacteroidales	Bacteroidaceae	UBA4334	UBA4334 sp. bin938		UBA4334 sp. bin938
HP_MTB_bin.2367.fa	80.49	3.61	High	47.62	16035	Bacteria	Bacteroidota	Bacteroidia	Bacteroidales	Bacteroidaceae	UBA4334	UBA4334 sp. bin939		UBA4334 sp. bin939
HP_MTB_bin.490.fa	95.6	1.71	High	45.29	174304	Bacteria	Bacteroidota	Bacteroidia	Bacteroidales	Bacteroidaceae	UBA4334	UBA4334 sp. bin940		UBA4334 sp. bin940
LPY_MTB_bin.103.fa	85.63	0.67	High	46.41	39061	Bacteria	Bacteroidota	Bacteroidia	Bacteroidales	Bacteroidaceae	UBA4334	UBA4334 sp. bin941		UBA4334 sp. bin941
LPY_MTB_bin.385.fa	83.04	0.53	High	46.45	26254	Bacteria	Bacteroidota	Bacteroidia	Bacteroidales	Bacteroidaceae	UBA4334	UBA4334 sp. bin942		UBA4334 sp. bin942
LPY_MXB_maxbin2_bins.0856.fa	98.9	4.47	High	47.47	154866	Bacteria	Bacteroidota	Bacteroidia	Bacteroidales	Bacteroidaceae	UBA4334	UBA4334 sp. bin943		UBA4334 sp. bin943
LP_MTB_bin.1012.fa	50.89	2.92	Medium	46.28	5777	Bacteria	Bacteroidota	Bacteroidia	Bacteroidales	Bacteroidaceae	UBA4334	UBA4334 sp. bin944		UBA4334 sp. bin944
LP_MTB_bin.1832.fa	63.71	0.2	Medium	44.9	10395	Bacteria	Bacteroidota	Bacteroidia	Bacteroidales	Bacteroidaceae	UBA4334	UBA4334 sp. bin945		UBA4334 sp. bin945
MP_MTB_bin.1260.fa	98.87	4.14	High	45.18	108783	Bacteria	Bacteroidota	Bacteroidia	Bacteroidales	Bacteroidaceae	UBA4334	UBA4334 sp. bin946		UBA4334 sp. bin946
MP_MTB_bin.1648.fa	83.13	4.18	High	47.3	54147	Bacteria	Bacteroidota	Bacteroidia	Bacteroidales	Bacteroidaceae	UBA4334	UBA4334 sp. bin947		UBA4334 sp. bin947
MP_MTB_bin.1913.fa	99.27	0.76	High	46.97	133385	Bacteria	Bacteroidota	Bacteroidia	Bacteroidales	Bacteroidaceae	UBA4334	UBA4334 sp. bin948		UBA4334 sp. bin948
MP_MTB_bin.2420.fa	80.16	1.61	High	45.61	42665	Bacteria	Bacteroidota	Bacteroidia	Bacteroidales	Bacteroidaceae	UBA4334	UBA4334 sp. bin949		UBA4334 sp. bin949
MP_MTB_bin.573.fa	78.3	6.73	Medium	43.28	31778	Bacteria	Bacteroidota	Bacteroidia	Bacteroidales	Bacteroidaceae	UBA4334	UBA4334 sp. bin950		UBA4334 sp. bin950
HP_MTB_bin.66.fa	78.46	0.24	Medium	51.53	12492	Bacteria	Bacteroidota	Bacteroidia	Bacteroidales	Bacteroidaceae	UBA4372	UBA4372 sp. bin951		UBA4372 sp. bin951
MP_MTB_bin.851.fa	75.48	0.06	Medium	51.42	65177	Bacteria	Bacteroidota	Bacteroidia	Bacteroidales	Bacteroidaceae	UBA4372	UBA4372 sp. bin952		UBA4372 sp. bin952
MP_MXB_maxbin2_bins.0046.fa	94.07	1.82	High	50.34	63094	Bacteria	Bacteroidota	Bacteroidia	Bacteroidales	Bacteroidaceae	UBA4372	UBA4372 sp022508635 bin953	UBA4372 sp022508635	UBA4372 sp022508635 bin953
LPY_MXB_maxbin2_bins.0683.fa	87.44	2.14	High	51.57	33375	Bacteria	Bacteroidota	Bacteroidia	Bacteroidales	Bacteroidaceae	UBA6382	UBA6382 sp. bin954		UBA6382 sp. bin954
LP_MTB_bin.1094.fa	95.58	0.08	High	50.59	40287	Bacteria	Bacteroidota	Bacteroidia	Bacteroidales	Bacteroidaceae	UBA6382	UBA6382 sp. bin955		UBA6382 sp. bin955
LP_MTB_bin.2549.fa	90.41	0.49	High	49.81	52185	Bacteria	Bacteroidota	Bacteroidia	Bacteroidales	Bacteroidaceae	UBA6382	UBA6382 sp022508585 bin956	UBA6382 sp022508585	UBA6382 sp022508585 bin956
LP_MTB_bin.2586.fa	68.51	5.66	Medium	47.5	13685	Bacteria	Bacteroidota	Bacteroidia	Bacteroidales	Coprobacteraceae	Coprobacter	Coprobacter sp. bin957		Coprobacter sp. bin957
LP_MTB_bin.1954.fa	60.32	0.85	Medium	47.47	5126	Bacteria	Bacteroidota	Bacteroidia	Bacteroidales	Coprobacteraceae	Coprobacter	Coprobacter sp022511245 bin958	Coprobacter sp022511245	Coprobacter sp022511245 bin958
LPY_MTB_bin.1464.fa	99.35	0.19	High	48.52	67195	Bacteria	Bacteroidota	Bacteroidia	Bacteroidales	Muribaculaceae	Amulumruptor	Amulumruptor sp. bin959		Amulumruptor sp. bin959
MP_MTB_bin.1135.fa	70.77	0.02	Medium	52.2	10833	Bacteria	Bacteroidota	Bacteroidia	Bacteroidales	Muribaculaceae	Amulumruptor	Amulumruptor sp. bin960		Amulumruptor sp. bin960
MP_MTB_bin.1764.fa	77.64	1.95	Medium	52.63	19742	Bacteria	Bacteroidota	Bacteroidia	Bacteroidales	Muribaculaceae	Amulumruptor	Amulumruptor sp. bin961		Amulumruptor sp. bin961
HP_MTB_bin.1088.fa	67.27	1.51	Medium	51.02	35767	Bacteria	Bacteroidota	Bacteroidia	Bacteroidales	Muribaculaceae	CAG-485	CAG-485 sp. bin962		CAG-485 sp. bin962
HP_MTB_bin.1107.fa	56.33	0.08	Medium	50	53156	Bacteria	Bacteroidota	Bacteroidia	Bacteroidales	Muribaculaceae	CAG-485	CAG-485 sp. bin963		CAG-485 sp. bin963
HP_MTB_bin.114.fa	58.52	0.01	Medium	52.38	96086	Bacteria	Bacteroidota	Bacteroidia	Bacteroidales	Muribaculaceae	CAG-485	CAG-485 sp. bin964		CAG-485 sp. bin964
HP_MTB_bin.1161.fa	80.77	2.49	High	38.63	73377	Bacteria	Bacteroidota	Bacteroidia	Bacteroidales	Muribaculaceae	CAG-485	CAG-485 sp. bin965		CAG-485 sp. bin965
HP_MTB_bin.1163.fa	58.1	3.12	Medium	50.86	72099	Bacteria	Bacteroidota	Bacteroidia	Bacteroidales	Muribaculaceae	CAG-485	CAG-485 sp. bin966		CAG-485 sp. bin966
HP_MTB_bin.1220.fa	58.48	3.28	Medium	44.55	77025	Bacteria	Bacteroidota	Bacteroidia	Bacteroidales	Muribaculaceae	CAG-485	CAG-485 sp. bin967		CAG-485 sp. bin967
HP_MTB_bin.1274.fa	58	5.36	Medium	39.98	66184	Bacteria	Bacteroidota	Bacteroidia	Bacteroidales	Muribaculaceae	CAG-485	CAG-485 sp. bin968		CAG-485 sp. bin968
HP_MTB_bin.1275.fa	60.75	0.02	Medium	49.23	62335	Bacteria	Bacteroidota	Bacteroidia	Bacteroidales	Muribaculaceae	CAG-485	CAG-485 sp. bin969		CAG-485 sp. bin969
HP_MTB_bin.1348.fa	74.36	2.46	Medium	44.13	28654	Bacteria	Bacteroidota	Bacteroidia	Bacteroidales	Muribaculaceae	CAG-485	CAG-485 sp. bin970		CAG-485 sp. bin970
HP_MTB_bin.14.fa	53.66	0.02	Medium	52.33	40281	Bacteria	Bacteroidota	Bacteroidia	Bacteroidales	Muribaculaceae	CAG-485	CAG-485 sp. bin971		CAG-485 sp. bin971
HP_MTB_bin.1462.fa	56.3	0.06	Medium	45.32	163162	Bacteria	Bacteroidota	Bacteroidia	Bacteroidales	Muribaculaceae	CAG-485	CAG-485 sp. bin972		CAG-485 sp. bin972
HP_MTB_bin.153.fa	81.13	4.21	High	45.13	20282	Bacteria	Bacteroidota	Bacteroidia	Bacteroidales	Muribaculaceae	CAG-485	CAG-485 sp. bin973		CAG-485 sp. bin973
HP_MTB_bin.1543.fa	82.97	0.51	High	49.27	69840	Bacteria	Bacteroidota	Bacteroidia	Bacteroidales	Muribaculaceae	CAG-485	CAG-485 sp. bin974		CAG-485 sp. bin974
HP_MTB_bin.1547.fa	62.62	8.81	Medium	42.84	7029	Bacteria	Bacteroidota	Bacteroidia	Bacteroidales	Muribaculaceae	CAG-485	CAG-485 sp. bin975		CAG-485 sp. bin975
HP_MTB_bin.1590.fa	69.47	1.19	Medium	44.79	98977	Bacteria	Bacteroidota	Bacteroidia	Bacteroidales	Muribaculaceae	CAG-485	CAG-485 sp. bin976		CAG-485 sp. bin976
HP_MTB_bin.1598.fa	99.16	1.89	High	40.17	118737	Bacteria	Bacteroidota	Bacteroidia	Bacteroidales	Muribaculaceae	CAG-485	CAG-485 sp. bin977		CAG-485 sp. bin977
HP_MTB_bin.1629.fa	53.76	2.32	Medium	44.43	23568	Bacteria	Bacteroidota	Bacteroidia	Bacteroidales	Muribaculaceae	CAG-485	CAG-485 sp. bin978		CAG-485 sp. bin978
HP_MTB_bin.1642.fa	62.99	7.69	Medium	40.2	10988	Bacteria	Bacteroidota	Bacteroidia	Bacteroidales	Muribaculaceae	CAG-485	CAG-485 sp. bin979		CAG-485 sp. bin979
HP_MTB_bin.1652.fa	77.16	2.43	Medium	43.44	26546	Bacteria	Bacteroidota	Bacteroidia	Bacteroidales	Muribaculaceae	CAG-485	CAG-485 sp. bin980		CAG-485 sp. bin980
HP_MTB_bin.1657.fa	52.52	4.65	Medium	55.48	10449	Bacteria	Bacteroidota	Bacteroidia	Bacteroidales	Muribaculaceae	CAG-485	CAG-485 sp. bin981		CAG-485 sp. bin981
HP_MTB_bin.1742.fa	50.58	1.98	Medium	49.27	82194	Bacteria	Bacteroidota	Bacteroidia	Bacteroidales	Muribaculaceae	CAG-485	CAG-485 sp. bin982		CAG-485 sp. bin982
HP_MTB_bin.1747.fa	67.14	2.05	Medium	48.95	55129	Bacteria	Bacteroidota	Bacteroidia	Bacteroidales	Muribaculaceae	CAG-485	CAG-485 sp. bin983		CAG-485 sp. bin983
HP_MTB_bin.1782.fa	64.26	8.85	Medium	40.66	6396	Bacteria	Bacteroidota	Bacteroidia	Bacteroidales	Muribaculaceae	CAG-485	CAG-485 sp. bin984		CAG-485 sp. bin984
HP_MTB_bin.1812.fa	53.08	0.4	Medium	39.05	108077	Bacteria	Bacteroidota	Bacteroidia	Bacteroidales	Muribaculaceae	CAG-485	CAG-485 sp. bin985		CAG-485 sp. bin985
HP_MTB_bin.1825.fa	50.91	3.29	Medium	55.41	12708	Bacteria	Bacteroidota	Bacteroidia	Bacteroidales	Muribaculaceae	CAG-485	CAG-485 sp. bin986		CAG-485 sp. bin986
HP_MTB_bin.1837.fa	65.68	0.64	Medium	45.87	16572	Bacteria	Bacteroidota	Bacteroidia	Bacteroidales	Muribaculaceae	CAG-485	CAG-485 sp. bin987		CAG-485 sp. bin987
HP_MTB_bin.1890.fa	51.75	4.59	Medium	40.8	56301	Bacteria	Bacteroidota	Bacteroidia	Bacteroidales	Muribaculaceae	CAG-485	CAG-485 sp. bin988		CAG-485 sp. bin988
HP_MTB_bin.1920.fa	68.88	0.54	Medium	51.48	93633	Bacteria	Bacteroidota	Bacteroidia	Bacteroidales	Muribaculaceae	CAG-485	CAG-485 sp. bin989		CAG-485 sp. bin989
HP_MTB_bin.2082.fa	51.2	6.26	Medium	41.92	13102	Bacteria	Bacteroidota	Bacteroidia	Bacteroidales	Muribaculaceae	CAG-485	CAG-485 sp. bin990		CAG-485 sp. bin990
HP_MTB_bin.2126.fa	52.72	0.31	Medium	40.32	51213	Bacteria	Bacteroidota	Bacteroidia	Bacteroidales	Muribaculaceae	CAG-485	CAG-485 sp. bin991		CAG-485 sp. bin991
HP_MTB_bin.2186.fa	57.47	0.86	Medium	41.95	94704	Bacteria	Bacteroidota	Bacteroidia	Bacteroidales	Muribaculaceae	CAG-485	CAG-485 sp. bin992		CAG-485 sp. bin992
HP_MTB_bin.2311.fa	65.54	0.1	Medium	40.16	148615	Bacteria	Bacteroidota	Bacteroidia	Bacteroidales	Muribaculaceae	CAG-485	CAG-485 sp. bin993		CAG-485 sp. bin993
HP_MTB_bin.2354.fa	87.12	7.72	High	46.03	20460	Bacteria	Bacteroidota	Bacteroidia	Bacteroidales	Muribaculaceae	CAG-485	CAG-485 sp. bin994		CAG-485 sp. bin994
HP_MTB_bin.2392.fa	56.4	0.06	Medium	49.11	31486	Bacteria	Bacteroidota	Bacteroidia	Bacteroidales	Muribaculaceae	CAG-485	CAG-485 sp. bin995		CAG-485 sp. bin995
HP_MTB_bin.2457.fa	60.14	1.74	Medium	48.78	30525	Bacteria	Bacteroidota	Bacteroidia	Bacteroidales	Muribaculaceae	CAG-485	CAG-485 sp. bin996		CAG-485 sp. bin996
HP_MTB_bin.2550.fa	59.37	0.1	Medium	45.68	187876	Bacteria	Bacteroidota	Bacteroidia	Bacteroidales	Muribaculaceae	CAG-485	CAG-485 sp. bin997		CAG-485 sp. bin997
HP_MTB_bin.282.fa	82.79	4.79	High	42.73	25875	Bacteria	Bacteroidota	Bacteroidia	Bacteroidales	Muribaculaceae	CAG-485	CAG-485 sp. bin998		CAG-485 sp. bin998
HP_MTB_bin.337.fa	98.5	3.25	High	42.74	58246	Bacteria	Bacteroidota	Bacteroidia	Bacteroidales	Muribaculaceae	CAG-485	CAG-485 sp. bin999		CAG-485 sp. bin999
HP_MTB_bin.338.fa	65.62	9.11	Medium	44.17	5296	Bacteria	Bacteroidota	Bacteroidia	Bacteroidales	Muribaculaceae	CAG-485	CAG-485 sp. bin1000		CAG-485 sp. bin1000
HP_MTB_bin.530.fa	91.66	3.07	High	48.8	93966	Bacteria	Bacteroidota	Bacteroidia	Bacteroidales	Muribaculaceae	CAG-485	CAG-485 sp. bin1001		CAG-485 sp. bin1001
HP_MTB_bin.646.fa	59.92	3.79	Medium	38.67	37474	Bacteria	Bacteroidota	Bacteroidia	Bacteroidales	Muribaculaceae	CAG-485	CAG-485 sp. bin1002		CAG-485 sp. bin1002
HP_MTB_bin.71.fa	66.86	0.07	Medium	47.83	98056	Bacteria	Bacteroidota	Bacteroidia	Bacteroidales	Muribaculaceae	CAG-485	CAG-485 sp. bin1003		CAG-485 sp. bin1003
HP_MTB_bin.733.fa	66.15	4.26	Medium	44.9	11229	Bacteria	Bacteroidota	Bacteroidia	Bacteroidales	Muribaculaceae	CAG-485	CAG-485 sp. bin1004		CAG-485 sp. bin1004
HP_MTB_bin.82.fa	73.45	0.49	Medium	44.95	44861	Bacteria	Bacteroidota	Bacteroidia	Bacteroidales	Muribaculaceae	CAG-485	CAG-485 sp. bin1005		CAG-485 sp. bin1005
HP_MXB_maxbin2_bins.0035.fa	50.44	7.83	Medium	42.61	34381	Bacteria	Bacteroidota	Bacteroidia	Bacteroidales	Muribaculaceae	CAG-485	CAG-485 sp. bin1006		CAG-485 sp. bin1006
HP_MXB_maxbin2_bins.0064.fa	87.54	6.71	High	39.25	58272	Bacteria	Bacteroidota	Bacteroidia	Bacteroidales	Muribaculaceae	CAG-485	CAG-485 sp. bin1007		CAG-485 sp. bin1007
HP_MXB_maxbin2_bins.0190.fa	99.97	2.32	High	43.13	98614	Bacteria	Bacteroidota	Bacteroidia	Bacteroidales	Muribaculaceae	CAG-485	CAG-485 sp. bin1008		CAG-485 sp. bin1008
HP_MXB_maxbin2_bins.0253.fa	95.98	5.03	High	39.68	62861	Bacteria	Bacteroidota	Bacteroidia	Bacteroidales	Muribaculaceae	CAG-485	CAG-485 sp. bin1009		CAG-485 sp. bin1009
HP_MXB_maxbin2_bins.0317.fa	84	7.27	High	37.5	8721	Bacteria	Bacteroidota	Bacteroidia	Bacteroidales	Muribaculaceae	CAG-485	CAG-485 sp. bin1010		CAG-485 sp. bin1010
HP_MXB_maxbin2_bins.0550.fa	86.49	2.6	High	46.9	43611	Bacteria	Bacteroidota	Bacteroidia	Bacteroidales	Muribaculaceae	CAG-485	CAG-485 sp. bin1011		CAG-485 sp. bin1011
HP_MXB_maxbin2_bins.0822.fa	93.6	4.24	High	48.09	69623	Bacteria	Bacteroidota	Bacteroidia	Bacteroidales	Muribaculaceae	CAG-485	CAG-485 sp. bin1012		CAG-485 sp. bin1012
HP_MXB_maxbin2_bins.0862.fa	84.52	2.5	High	42.31	18969	Bacteria	Bacteroidota	Bacteroidia	Bacteroidales	Muribaculaceae	CAG-485	CAG-485 sp. bin1013		CAG-485 sp. bin1013
HP_MXB_maxbin2_bins.1000.fa	86.65	5.59	High	43.57	92700	Bacteria	Bacteroidota	Bacteroidia	Bacteroidales	Muribaculaceae	CAG-485	CAG-485 sp. bin1014		CAG-485 sp. bin1014
HP_MXB_maxbin2_bins.1017.fa	96.8	4.86	High	47.16	92556	Bacteria	Bacteroidota	Bacteroidia	Bacteroidales	Muribaculaceae	CAG-485	CAG-485 sp. bin1015		CAG-485 sp. bin1015
LPY_MTB_bin.1049.fa	66.05	9.5	Medium	38.7	16249	Bacteria	Bacteroidota	Bacteroidia	Bacteroidales	Muribaculaceae	CAG-485	CAG-485 sp. bin1016		CAG-485 sp. bin1016
LPY_MTB_bin.105.fa	54.33	0.11	Medium	42.59	52935	Bacteria	Bacteroidota	Bacteroidia	Bacteroidales	Muribaculaceae	CAG-485	CAG-485 sp. bin1017		CAG-485 sp. bin1017
LPY_MTB_bin.1110.fa	84.99	3.89	High	41.48	40419	Bacteria	Bacteroidota	Bacteroidia	Bacteroidales	Muribaculaceae	CAG-485	CAG-485 sp. bin1018		CAG-485 sp. bin1018
LPY_MTB_bin.1204.fa	84.72	1.56	High	39.11	39350	Bacteria	Bacteroidota	Bacteroidia	Bacteroidales	Muribaculaceae	CAG-485	CAG-485 sp. bin1019		CAG-485 sp. bin1019
LPY_MTB_bin.1348.fa	65.87	8.3	Medium	41.55	5655	Bacteria	Bacteroidota	Bacteroidia	Bacteroidales	Muribaculaceae	CAG-485	CAG-485 sp. bin1020		CAG-485 sp. bin1020
LPY_MTB_bin.1357.fa	78.88	0.13	Medium	50.74	104448	Bacteria	Bacteroidota	Bacteroidia	Bacteroidales	Muribaculaceae	CAG-485	CAG-485 sp. bin1021		CAG-485 sp. bin1021
LPY_MTB_bin.1434.fa	54.37	5.17	Medium	41.71	7554	Bacteria	Bacteroidota	Bacteroidia	Bacteroidales	Muribaculaceae	CAG-485	CAG-485 sp. bin1022		CAG-485 sp. bin1022
LPY_MTB_bin.1474.fa	86.43	4.77	High	41.59	15324	Bacteria	Bacteroidota	Bacteroidia	Bacteroidales	Muribaculaceae	CAG-485	CAG-485 sp. bin1023		CAG-485 sp. bin1023
LPY_MTB_bin.1827.fa	96.26	3.42	High	49.11	46006	Bacteria	Bacteroidota	Bacteroidia	Bacteroidales	Muribaculaceae	CAG-485	CAG-485 sp. bin1024		CAG-485 sp. bin1024
LPY_MTB_bin.2056.fa	65.97	0.26	Medium	46.19	158376	Bacteria	Bacteroidota	Bacteroidia	Bacteroidales	Muribaculaceae	CAG-485	CAG-485 sp. bin1025		CAG-485 sp. bin1025
LPY_MTB_bin.2086.fa	89.55	4.02	High	49.5	13754	Bacteria	Bacteroidota	Bacteroidia	Bacteroidales	Muribaculaceae	CAG-485	CAG-485 sp. bin1026		CAG-485 sp. bin1026
LPY_MTB_bin.2102.fa	53.9	1.8	Medium	44.57	37223	Bacteria	Bacteroidota	Bacteroidia	Bacteroidales	Muribaculaceae	CAG-485	CAG-485 sp. bin1027		CAG-485 sp. bin1027
LPY_MTB_bin.2158.fa	83.4	1.57	High	46.06	190763	Bacteria	Bacteroidota	Bacteroidia	Bacteroidales	Muribaculaceae	CAG-485	CAG-485 sp. bin1028		CAG-485 sp. bin1028
LPY_MTB_bin.2193.fa	82.21	8.49	High	47.95	14527	Bacteria	Bacteroidota	Bacteroidia	Bacteroidales	Muribaculaceae	CAG-485	CAG-485 sp. bin1029		CAG-485 sp. bin1029
LPY_MTB_bin.2196.fa	63.47	5.35	Medium	41.76	10423	Bacteria	Bacteroidota	Bacteroidia	Bacteroidales	Muribaculaceae	CAG-485	CAG-485 sp. bin1030		CAG-485 sp. bin1030
LPY_MTB_bin.2200.fa	75.48	3.34	Medium	44.28	142644	Bacteria	Bacteroidota	Bacteroidia	Bacteroidales	Muribaculaceae	CAG-485	CAG-485 sp. bin1031		CAG-485 sp. bin1031
LPY_MTB_bin.2211.fa	54.91	6.47	Medium	40.4	5425	Bacteria	Bacteroidota	Bacteroidia	Bacteroidales	Muribaculaceae	CAG-485	CAG-485 sp. bin1032		CAG-485 sp. bin1032
LPY_MTB_bin.2252.fa	66.22	6.11	Medium	53.01	36861	Bacteria	Bacteroidota	Bacteroidia	Bacteroidales	Muribaculaceae	CAG-485	CAG-485 sp. bin1033		CAG-485 sp. bin1033
LPY_MTB_bin.2285.fa	74.8	3.06	Medium	39.9	28492	Bacteria	Bacteroidota	Bacteroidia	Bacteroidales	Muribaculaceae	CAG-485	CAG-485 sp. bin1034		CAG-485 sp. bin1034
LPY_MTB_bin.2352.fa	69.61	4.87	Medium	41.64	8786	Bacteria	Bacteroidota	Bacteroidia	Bacteroidales	Muribaculaceae	CAG-485	CAG-485 sp. bin1035		CAG-485 sp. bin1035
LPY_MTB_bin.2429.fa	82.06	7.12	High	43.29	15734	Bacteria	Bacteroidota	Bacteroidia	Bacteroidales	Muribaculaceae	CAG-485	CAG-485 sp. bin1036		CAG-485 sp. bin1036
LPY_MTB_bin.2492.fa	85.74	5.15	High	43.41	15125	Bacteria	Bacteroidota	Bacteroidia	Bacteroidales	Muribaculaceae	CAG-485	CAG-485 sp. bin1037		CAG-485 sp. bin1037
LPY_MTB_bin.257.fa	61.76	2.03	Medium	51.94	18898	Bacteria	Bacteroidota	Bacteroidia	Bacteroidales	Muribaculaceae	CAG-485	CAG-485 sp. bin1038		CAG-485 sp. bin1038
LPY_MTB_bin.294.fa	55.55	0.08	Medium	50.88	42520	Bacteria	Bacteroidota	Bacteroidia	Bacteroidales	Muribaculaceae	CAG-485	CAG-485 sp. bin1039		CAG-485 sp. bin1039
LPY_MTB_bin.470.fa	61.83	2.67	Medium	43.59	341977	Bacteria	Bacteroidota	Bacteroidia	Bacteroidales	Muribaculaceae	CAG-485	CAG-485 sp. bin1040		CAG-485 sp. bin1040
LPY_MTB_bin.475.fa	66.47	7.53	Medium	41.49	6998	Bacteria	Bacteroidota	Bacteroidia	Bacteroidales	Muribaculaceae	CAG-485	CAG-485 sp. bin1041		CAG-485 sp. bin1041
LPY_MTB_bin.509.fa	84.97	4.12	High	42.41	64711	Bacteria	Bacteroidota	Bacteroidia	Bacteroidales	Muribaculaceae	CAG-485	CAG-485 sp. bin1042		CAG-485 sp. bin1042
LPY_MTB_bin.529.fa	82	0.9	High	41.96	95704	Bacteria	Bacteroidota	Bacteroidia	Bacteroidales	Muribaculaceae	CAG-485	CAG-485 sp. bin1043		CAG-485 sp. bin1043
LPY_MTB_bin.554.fa	64.97	1.6	Medium	53.33	11317	Bacteria	Bacteroidota	Bacteroidia	Bacteroidales	Muribaculaceae	CAG-485	CAG-485 sp. bin1044		CAG-485 sp. bin1044
LPY_MTB_bin.657.fa	79.14	4.58	Medium	51.05	56177	Bacteria	Bacteroidota	Bacteroidia	Bacteroidales	Muribaculaceae	CAG-485	CAG-485 sp. bin1045		CAG-485 sp. bin1045
LPY_MTB_bin.718.fa	55.38	9.47	Medium	47.81	6228	Bacteria	Bacteroidota	Bacteroidia	Bacteroidales	Muribaculaceae	CAG-485	CAG-485 sp. bin1046		CAG-485 sp. bin1046
LPY_MTB_bin.77.fa	56.91	0.31	Medium	52.56	55948	Bacteria	Bacteroidota	Bacteroidia	Bacteroidales	Muribaculaceae	CAG-485	CAG-485 sp. bin1047		CAG-485 sp. bin1047
LPY_MTB_bin.800.fa	60.94	4.44	Medium	45.65	44782	Bacteria	Bacteroidota	Bacteroidia	Bacteroidales	Muribaculaceae	CAG-485	CAG-485 sp. bin1048		CAG-485 sp. bin1048
LPY_MTB_bin.881.fa	68.98	0.05	Medium	39.64	124670	Bacteria	Bacteroidota	Bacteroidia	Bacteroidales	Muribaculaceae	CAG-485	CAG-485 sp. bin1049		CAG-485 sp. bin1049
LPY_MTB_bin.963.fa	61.45	9.21	Medium	40.95	5709	Bacteria	Bacteroidota	Bacteroidia	Bacteroidales	Muribaculaceae	CAG-485	CAG-485 sp. bin1050		CAG-485 sp. bin1050
LPY_MXB_maxbin2_bins.0143.fa	79.8	4.83	Medium	43.39	37673	Bacteria	Bacteroidota	Bacteroidia	Bacteroidales	Muribaculaceae	CAG-485	CAG-485 sp. bin1051		CAG-485 sp. bin1051
LPY_MXB_maxbin2_bins.0484.fa	95.82	4.36	High	46.92	52462	Bacteria	Bacteroidota	Bacteroidia	Bacteroidales	Muribaculaceae	CAG-485	CAG-485 sp. bin1052		CAG-485 sp. bin1052
LPY_MXB_maxbin2_bins.0639.fa	81.28	2.71	High	42.31	29191	Bacteria	Bacteroidota	Bacteroidia	Bacteroidales	Muribaculaceae	CAG-485	CAG-485 sp. bin1053		CAG-485 sp. bin1053
LP_MTB_bin.1080.fa	84.44	4.48	High	44.8	12503	Bacteria	Bacteroidota	Bacteroidia	Bacteroidales	Muribaculaceae	CAG-485	CAG-485 sp. bin1054		CAG-485 sp. bin1054
LP_MTB_bin.1182.fa	50.38	0.18	Medium	49.11	153686	Bacteria	Bacteroidota	Bacteroidia	Bacteroidales	Muribaculaceae	CAG-485	CAG-485 sp. bin1055		CAG-485 sp. bin1055
LP_MTB_bin.1250.fa	65.7	1.51	Medium	43.69	17804	Bacteria	Bacteroidota	Bacteroidia	Bacteroidales	Muribaculaceae	CAG-485	CAG-485 sp. bin1056		CAG-485 sp. bin1056
LP_MTB_bin.1420.fa	50.41	5.96	Medium	42.63	15026	Bacteria	Bacteroidota	Bacteroidia	Bacteroidales	Muribaculaceae	CAG-485	CAG-485 sp. bin1057		CAG-485 sp. bin1057
LP_MTB_bin.1585.fa	57.9	2.17	Medium	51.05	20787	Bacteria	Bacteroidota	Bacteroidia	Bacteroidales	Muribaculaceae	CAG-485	CAG-485 sp. bin1058		CAG-485 sp. bin1058
LP_MTB_bin.1757.fa	65.76	5.43	Medium	46.05	15347	Bacteria	Bacteroidota	Bacteroidia	Bacteroidales	Muribaculaceae	CAG-485	CAG-485 sp. bin1059		CAG-485 sp. bin1059
LP_MTB_bin.1760.fa	90.21	2.08	High	46.1	69052	Bacteria	Bacteroidota	Bacteroidia	Bacteroidales	Muribaculaceae	CAG-485	CAG-485 sp. bin1060		CAG-485 sp. bin1060
LP_MTB_bin.1833.fa	53.75	4.25	Medium	55.53	11062	Bacteria	Bacteroidota	Bacteroidia	Bacteroidales	Muribaculaceae	CAG-485	CAG-485 sp. bin1061		CAG-485 sp. bin1061
LP_MTB_bin.1890.fa	58.02	3.96	Medium	42.15	38967	Bacteria	Bacteroidota	Bacteroidia	Bacteroidales	Muribaculaceae	CAG-485	CAG-485 sp. bin1062		CAG-485 sp. bin1062
LP_MTB_bin.1946.fa	65.41	0.15	Medium	40.41	95949	Bacteria	Bacteroidota	Bacteroidia	Bacteroidales	Muribaculaceae	CAG-485	CAG-485 sp. bin1063		CAG-485 sp. bin1063
LP_MTB_bin.1970.fa	56.12	3.99	Medium	49.86	38293	Bacteria	Bacteroidota	Bacteroidia	Bacteroidales	Muribaculaceae	CAG-485	CAG-485 sp. bin1064		CAG-485 sp. bin1064
LP_MTB_bin.2186.fa	62.87	1.74	Medium	41.49	38033	Bacteria	Bacteroidota	Bacteroidia	Bacteroidales	Muribaculaceae	CAG-485	CAG-485 sp. bin1065		CAG-485 sp. bin1065
LP_MTB_bin.2240.fa	55.79	5.86	Medium	53.59	7718	Bacteria	Bacteroidota	Bacteroidia	Bacteroidales	Muribaculaceae	CAG-485	CAG-485 sp. bin1066		CAG-485 sp. bin1066
LP_MTB_bin.2336.fa	89.22	6.46	High	42.61	17300	Bacteria	Bacteroidota	Bacteroidia	Bacteroidales	Muribaculaceae	CAG-485	CAG-485 sp. bin1067		CAG-485 sp. bin1067
LP_MTB_bin.2351.fa	68.35	0.07	Medium	47.07	107689	Bacteria	Bacteroidota	Bacteroidia	Bacteroidales	Muribaculaceae	CAG-485	CAG-485 sp. bin1068		CAG-485 sp. bin1068
LP_MTB_bin.2358.fa	67.27	1.89	Medium	47.05	25078	Bacteria	Bacteroidota	Bacteroidia	Bacteroidales	Muribaculaceae	CAG-485	CAG-485 sp. bin1069		CAG-485 sp. bin1069
LP_MTB_bin.2431.fa	56.31	5.55	Medium	48.29	21777	Bacteria	Bacteroidota	Bacteroidia	Bacteroidales	Muribaculaceae	CAG-485	CAG-485 sp. bin1070		CAG-485 sp. bin1070
LP_MTB_bin.2587.fa	67.7	1.93	Medium	41.23	122882	Bacteria	Bacteroidota	Bacteroidia	Bacteroidales	Muribaculaceae	CAG-485	CAG-485 sp. bin1071		CAG-485 sp. bin1071
LP_MTB_bin.2606.fa	53.47	0.04	Medium	47.98	125808	Bacteria	Bacteroidota	Bacteroidia	Bacteroidales	Muribaculaceae	CAG-485	CAG-485 sp. bin1072		CAG-485 sp. bin1072
LP_MTB_bin.263.fa	84.37	9.21	High	41.97	33127	Bacteria	Bacteroidota	Bacteroidia	Bacteroidales	Muribaculaceae	CAG-485	CAG-485 sp. bin1073		CAG-485 sp. bin1073
LP_MTB_bin.2728.fa	65.56	0.26	Medium	37.98	139636	Bacteria	Bacteroidota	Bacteroidia	Bacteroidales	Muribaculaceae	CAG-485	CAG-485 sp. bin1074		CAG-485 sp. bin1074
LP_MTB_bin.274.fa	64.35	8.56	Medium	41.72	5115	Bacteria	Bacteroidota	Bacteroidia	Bacteroidales	Muribaculaceae	CAG-485	CAG-485 sp. bin1075		CAG-485 sp. bin1075
LP_MTB_bin.276.fa	51.64	0.58	Medium	43.67	60039	Bacteria	Bacteroidota	Bacteroidia	Bacteroidales	Muribaculaceae	CAG-485	CAG-485 sp. bin1076		CAG-485 sp. bin1076
LP_MTB_bin.303.fa	97.42	8.48	High	49.71	89409	Bacteria	Bacteroidota	Bacteroidia	Bacteroidales	Muribaculaceae	CAG-485	CAG-485 sp. bin1077		CAG-485 sp. bin1077
LP_MTB_bin.341.fa	72.61	0.24	Medium	43.22	77735	Bacteria	Bacteroidota	Bacteroidia	Bacteroidales	Muribaculaceae	CAG-485	CAG-485 sp. bin1078		CAG-485 sp. bin1078
LP_MTB_bin.457.fa	94.6	1.7	High	46.02	93670	Bacteria	Bacteroidota	Bacteroidia	Bacteroidales	Muribaculaceae	CAG-485	CAG-485 sp. bin1079		CAG-485 sp. bin1079
LP_MTB_bin.47.fa	77.13	8.89	Medium	44.9	10300	Bacteria	Bacteroidota	Bacteroidia	Bacteroidales	Muribaculaceae	CAG-485	CAG-485 sp. bin1080		CAG-485 sp. bin1080
LP_MTB_bin.479.fa	53.45	4.5	Medium	51.59	11132	Bacteria	Bacteroidota	Bacteroidia	Bacteroidales	Muribaculaceae	CAG-485	CAG-485 sp. bin1081		CAG-485 sp. bin1081
LP_MTB_bin.549.fa	59.62	8.22	Medium	38.52	5676	Bacteria	Bacteroidota	Bacteroidia	Bacteroidales	Muribaculaceae	CAG-485	CAG-485 sp. bin1082		CAG-485 sp. bin1082
LP_MTB_bin.597.fa	63.98	1.66	Medium	50.03	86354	Bacteria	Bacteroidota	Bacteroidia	Bacteroidales	Muribaculaceae	CAG-485	CAG-485 sp. bin1083		CAG-485 sp. bin1083
LP_MTB_bin.600.fa	79.09	0.32	Medium	43.52	167009	Bacteria	Bacteroidota	Bacteroidia	Bacteroidales	Muribaculaceae	CAG-485	CAG-485 sp. bin1084		CAG-485 sp. bin1084
LP_MTB_bin.813.fa	81.71	1.38	High	41.6	12485	Bacteria	Bacteroidota	Bacteroidia	Bacteroidales	Muribaculaceae	CAG-485	CAG-485 sp. bin1085		CAG-485 sp. bin1085
LP_MTB_bin.844.fa	66.85	0.19	Medium	47.28	41219	Bacteria	Bacteroidota	Bacteroidia	Bacteroidales	Muribaculaceae	CAG-485	CAG-485 sp. bin1086		CAG-485 sp. bin1086
LP_MTB_bin.877.fa	66.63	8.64	Medium	39.85	8680	Bacteria	Bacteroidota	Bacteroidia	Bacteroidales	Muribaculaceae	CAG-485	CAG-485 sp. bin1087		CAG-485 sp. bin1087
LP_MXB_maxbin2_bins.0268.fa	63.78	5.7	Medium	50.23	13161	Bacteria	Bacteroidota	Bacteroidia	Bacteroidales	Muribaculaceae	CAG-485	CAG-485 sp. bin1088		CAG-485 sp. bin1088
LP_MXB_maxbin2_bins.0376.fa	69.33	4.64	Medium	42.89	33980	Bacteria	Bacteroidota	Bacteroidia	Bacteroidales	Muribaculaceae	CAG-485	CAG-485 sp. bin1089		CAG-485 sp. bin1089
LP_MXB_maxbin2_bins.0564.fa	91.78	0.71	High	49.25	94324	Bacteria	Bacteroidota	Bacteroidia	Bacteroidales	Muribaculaceae	CAG-485	CAG-485 sp. bin1090		CAG-485 sp. bin1090
LP_MXB_maxbin2_bins.0896.fa	90.03	4.16	High	53.56	30597	Bacteria	Bacteroidota	Bacteroidia	Bacteroidales	Muribaculaceae	CAG-485	CAG-485 sp. bin1091		CAG-485 sp. bin1091
LP_MXB_maxbin2_bins.0968.fa	55.73	8.78	Medium	43.19	8202	Bacteria	Bacteroidota	Bacteroidia	Bacteroidales	Muribaculaceae	CAG-485	CAG-485 sp. bin1092		CAG-485 sp. bin1092
MP_MTB_bin.1137.fa	96.04	3.29	High	50.61	108618	Bacteria	Bacteroidota	Bacteroidia	Bacteroidales	Muribaculaceae	CAG-485	CAG-485 sp. bin1093		CAG-485 sp. bin1093
MP_MTB_bin.1138.fa	80.23	0.04	High	47.45	94596	Bacteria	Bacteroidota	Bacteroidia	Bacteroidales	Muribaculaceae	CAG-485	CAG-485 sp. bin1094		CAG-485 sp. bin1094
MP_MTB_bin.1161.fa	85.39	3.36	High	40.41	34587	Bacteria	Bacteroidota	Bacteroidia	Bacteroidales	Muribaculaceae	CAG-485	CAG-485 sp. bin1095		CAG-485 sp. bin1095
MP_MTB_bin.1194.fa	63.56	0.68	Medium	46.93	67960	Bacteria	Bacteroidota	Bacteroidia	Bacteroidales	Muribaculaceae	CAG-485	CAG-485 sp. bin1096		CAG-485 sp. bin1096
MP_MTB_bin.1245.fa	88.72	6.45	High	40.55	13591	Bacteria	Bacteroidota	Bacteroidia	Bacteroidales	Muribaculaceae	CAG-485	CAG-485 sp. bin1097		CAG-485 sp. bin1097
MP_MTB_bin.1249.fa	83.75	1.74	High	40.28	223321	Bacteria	Bacteroidota	Bacteroidia	Bacteroidales	Muribaculaceae	CAG-485	CAG-485 sp. bin1098		CAG-485 sp. bin1098
MP_MTB_bin.1328.fa	69.43	5.94	Medium	47.53	39071	Bacteria	Bacteroidota	Bacteroidia	Bacteroidales	Muribaculaceae	CAG-485	CAG-485 sp. bin1099		CAG-485 sp. bin1099
MP_MTB_bin.1442.fa	55.86	3.47	Medium	48.93	33976	Bacteria	Bacteroidota	Bacteroidia	Bacteroidales	Muribaculaceae	CAG-485	CAG-485 sp. bin1100		CAG-485 sp. bin1100
MP_MTB_bin.1489.fa	97.8	0.37	High	40.74	102959	Bacteria	Bacteroidota	Bacteroidia	Bacteroidales	Muribaculaceae	CAG-485	CAG-485 sp. bin1101		CAG-485 sp. bin1101
MP_MTB_bin.1494.fa	55.58	2.58	Medium	45.97	15120	Bacteria	Bacteroidota	Bacteroidia	Bacteroidales	Muribaculaceae	CAG-485	CAG-485 sp. bin1102		CAG-485 sp. bin1102
MP_MTB_bin.15.fa	63.37	1.48	Medium	43.17	62502	Bacteria	Bacteroidota	Bacteroidia	Bacteroidales	Muribaculaceae	CAG-485	CAG-485 sp. bin1103		CAG-485 sp. bin1103
MP_MTB_bin.1509.fa	57.21	1.9	Medium	36.84	155967	Bacteria	Bacteroidota	Bacteroidia	Bacteroidales	Muribaculaceae	CAG-485	CAG-485 sp. bin1104		CAG-485 sp. bin1104
MP_MTB_bin.1523.fa	55.66	8.66	Medium	38.34	11721	Bacteria	Bacteroidota	Bacteroidia	Bacteroidales	Muribaculaceae	CAG-485	CAG-485 sp. bin1105		CAG-485 sp. bin1105
MP_MTB_bin.1566.fa	53.67	9.97	Medium	41.68	22861	Bacteria	Bacteroidota	Bacteroidia	Bacteroidales	Muribaculaceae	CAG-485	CAG-485 sp. bin1106		CAG-485 sp. bin1106
MP_MTB_bin.1589.fa	68.92	0.1	Medium	47.42	441800	Bacteria	Bacteroidota	Bacteroidia	Bacteroidales	Muribaculaceae	CAG-485	CAG-485 sp. bin1107		CAG-485 sp. bin1107
MP_MTB_bin.1611.fa	93.85	2.04	High	37.83	73812	Bacteria	Bacteroidota	Bacteroidia	Bacteroidales	Muribaculaceae	CAG-485	CAG-485 sp. bin1108		CAG-485 sp. bin1108
MP_MTB_bin.1673.fa	64.59	7.57	Medium	41.73	44009	Bacteria	Bacteroidota	Bacteroidia	Bacteroidales	Muribaculaceae	CAG-485	CAG-485 sp. bin1109		CAG-485 sp. bin1109
MP_MTB_bin.1704.fa	63.05	3.47	Medium	43.47	67787	Bacteria	Bacteroidota	Bacteroidia	Bacteroidales	Muribaculaceae	CAG-485	CAG-485 sp. bin1110		CAG-485 sp. bin1110
MP_MTB_bin.1746.fa	60.3	9.65	Medium	42.65	8128	Bacteria	Bacteroidota	Bacteroidia	Bacteroidales	Muribaculaceae	CAG-485	CAG-485 sp. bin1111		CAG-485 sp. bin1111
MP_MTB_bin.1771.fa	58.29	2.22	Medium	39.09	54764	Bacteria	Bacteroidota	Bacteroidia	Bacteroidales	Muribaculaceae	CAG-485	CAG-485 sp. bin1112		CAG-485 sp. bin1112
MP_MTB_bin.1779.fa	79.24	0.17	Medium	47.62	34850	Bacteria	Bacteroidota	Bacteroidia	Bacteroidales	Muribaculaceae	CAG-485	CAG-485 sp. bin1113		CAG-485 sp. bin1113
MP_MTB_bin.1813.fa	65.32	1.42	Medium	48.69	71589	Bacteria	Bacteroidota	Bacteroidia	Bacteroidales	Muribaculaceae	CAG-485	CAG-485 sp. bin1114		CAG-485 sp. bin1114
MP_MTB_bin.1850.fa	50.21	0.76	Medium	40.13	42589	Bacteria	Bacteroidota	Bacteroidia	Bacteroidales	Muribaculaceae	CAG-485	CAG-485 sp. bin1115		CAG-485 sp. bin1115
MP_MTB_bin.1857.fa	54.21	0.22	Medium	42.43	99121	Bacteria	Bacteroidota	Bacteroidia	Bacteroidales	Muribaculaceae	CAG-485	CAG-485 sp. bin1116		CAG-485 sp. bin1116
MP_MTB_bin.1887.fa	82.89	0.05	High	44.46	102398	Bacteria	Bacteroidota	Bacteroidia	Bacteroidales	Muribaculaceae	CAG-485	CAG-485 sp. bin1117		CAG-485 sp. bin1117
MP_MTB_bin.1979.fa	78.59	4.4	Medium	50.03	111560	Bacteria	Bacteroidota	Bacteroidia	Bacteroidales	Muribaculaceae	CAG-485	CAG-485 sp. bin1118		CAG-485 sp. bin1118
MP_MTB_bin.1988.fa	55.28	5.59	Medium	41.87	21095	Bacteria	Bacteroidota	Bacteroidia	Bacteroidales	Muribaculaceae	CAG-485	CAG-485 sp. bin1119		CAG-485 sp. bin1119
MP_MTB_bin.2031.fa	56.35	4.07	Medium	38.86	68392	Bacteria	Bacteroidota	Bacteroidia	Bacteroidales	Muribaculaceae	CAG-485	CAG-485 sp. bin1120		CAG-485 sp. bin1120
MP_MTB_bin.2036.fa	50.08	1.11	Medium	41.85	32465	Bacteria	Bacteroidota	Bacteroidia	Bacteroidales	Muribaculaceae	CAG-485	CAG-485 sp. bin1121		CAG-485 sp. bin1121
MP_MTB_bin.204.fa	74.51	9.65	Medium	43.85	23824	Bacteria	Bacteroidota	Bacteroidia	Bacteroidales	Muribaculaceae	CAG-485	CAG-485 sp. bin1122		CAG-485 sp. bin1122
MP_MTB_bin.205.fa	98.82	3.57	High	40.29	77522	Bacteria	Bacteroidota	Bacteroidia	Bacteroidales	Muribaculaceae	CAG-485	CAG-485 sp. bin1123		CAG-485 sp. bin1123
MP_MTB_bin.2067.fa	76.07	0.34	Medium	41.2	140669	Bacteria	Bacteroidota	Bacteroidia	Bacteroidales	Muribaculaceae	CAG-485	CAG-485 sp. bin1124		CAG-485 sp. bin1124
MP_MTB_bin.2209.fa	60.24	0.21	Medium	50.05	34752	Bacteria	Bacteroidota	Bacteroidia	Bacteroidales	Muribaculaceae	CAG-485	CAG-485 sp. bin1125		CAG-485 sp. bin1125
MP_MTB_bin.2221.fa	73.24	0.07	Medium	46.36	88127	Bacteria	Bacteroidota	Bacteroidia	Bacteroidales	Muribaculaceae	CAG-485	CAG-485 sp. bin1126		CAG-485 sp. bin1126
MP_MTB_bin.2245.fa	70.9	2.21	Medium	40.28	139368	Bacteria	Bacteroidota	Bacteroidia	Bacteroidales	Muribaculaceae	CAG-485	CAG-485 sp. bin1127		CAG-485 sp. bin1127
MP_MTB_bin.227.fa	58.8	0.06	Medium	39.88	37988	Bacteria	Bacteroidota	Bacteroidia	Bacteroidales	Muribaculaceae	CAG-485	CAG-485 sp. bin1128		CAG-485 sp. bin1128
MP_MTB_bin.2344.fa	54.43	0.6	Medium	41.63	32496	Bacteria	Bacteroidota	Bacteroidia	Bacteroidales	Muribaculaceae	CAG-485	CAG-485 sp. bin1129		CAG-485 sp. bin1129
MP_MTB_bin.2360.fa	67.11	0.84	Medium	44.54	81057	Bacteria	Bacteroidota	Bacteroidia	Bacteroidales	Muribaculaceae	CAG-485	CAG-485 sp. bin1130		CAG-485 sp. bin1130
MP_MTB_bin.2428.fa	75.22	4.14	Medium	44.34	12512	Bacteria	Bacteroidota	Bacteroidia	Bacteroidales	Muribaculaceae	CAG-485	CAG-485 sp. bin1131		CAG-485 sp. bin1131
MP_MTB_bin.248.fa	53.95	2.72	Medium	35.76	31410	Bacteria	Bacteroidota	Bacteroidia	Bacteroidales	Muribaculaceae	CAG-485	CAG-485 sp. bin1132		CAG-485 sp. bin1132
MP_MTB_bin.2593.fa	84.03	2.85	High	43.41	53485	Bacteria	Bacteroidota	Bacteroidia	Bacteroidales	Muribaculaceae	CAG-485	CAG-485 sp. bin1133		CAG-485 sp. bin1133
MP_MTB_bin.263.fa	55.19	0.13	Medium	44.81	148130	Bacteria	Bacteroidota	Bacteroidia	Bacteroidales	Muribaculaceae	CAG-485	CAG-485 sp. bin1134		CAG-485 sp. bin1134
MP_MTB_bin.309.fa	74.1	0.01	Medium	50.33	67356	Bacteria	Bacteroidota	Bacteroidia	Bacteroidales	Muribaculaceae	CAG-485	CAG-485 sp. bin1135		CAG-485 sp. bin1135
MP_MTB_bin.349.fa	55.88	0.07	Medium	41.89	85066	Bacteria	Bacteroidota	Bacteroidia	Bacteroidales	Muribaculaceae	CAG-485	CAG-485 sp. bin1136		CAG-485 sp. bin1136
MP_MTB_bin.481.fa	58.46	1.58	Medium	48.77	76902	Bacteria	Bacteroidota	Bacteroidia	Bacteroidales	Muribaculaceae	CAG-485	CAG-485 sp. bin1137		CAG-485 sp. bin1137
MP_MTB_bin.517.fa	88.77	0.13	High	45.78	84111	Bacteria	Bacteroidota	Bacteroidia	Bacteroidales	Muribaculaceae	CAG-485	CAG-485 sp. bin1138		CAG-485 sp. bin1138
MP_MTB_bin.539.fa	62.03	3.86	Medium	45.53	10750	Bacteria	Bacteroidota	Bacteroidia	Bacteroidales	Muribaculaceae	CAG-485	CAG-485 sp. bin1139		CAG-485 sp. bin1139
MP_MTB_bin.546.fa	99.55	6.13	High	41.43	105925	Bacteria	Bacteroidota	Bacteroidia	Bacteroidales	Muribaculaceae	CAG-485	CAG-485 sp. bin1140		CAG-485 sp. bin1140
MP_MTB_bin.556.fa	79.26	0.86	Medium	48.02	80080	Bacteria	Bacteroidota	Bacteroidia	Bacteroidales	Muribaculaceae	CAG-485	CAG-485 sp. bin1141		CAG-485 sp. bin1141
MP_MTB_bin.565.fa	52.36	2.71	Medium	38.1	13674	Bacteria	Bacteroidota	Bacteroidia	Bacteroidales	Muribaculaceae	CAG-485	CAG-485 sp. bin1142		CAG-485 sp. bin1142
MP_MTB_bin.649.fa	71.95	6.64	Medium	41.27	58305	Bacteria	Bacteroidota	Bacteroidia	Bacteroidales	Muribaculaceae	CAG-485	CAG-485 sp. bin1143		CAG-485 sp. bin1143
MP_MTB_bin.680.fa	54.44	7.54	Medium	38.93	7761	Bacteria	Bacteroidota	Bacteroidia	Bacteroidales	Muribaculaceae	CAG-485	CAG-485 sp. bin1144		CAG-485 sp. bin1144
MP_MTB_bin.73.fa	56.02	0.46	Medium	38.14	326293	Bacteria	Bacteroidota	Bacteroidia	Bacteroidales	Muribaculaceae	CAG-485	CAG-485 sp. bin1145		CAG-485 sp. bin1145
MP_MTB_bin.80.fa	82.73	5.68	High	46.29	72758	Bacteria	Bacteroidota	Bacteroidia	Bacteroidales	Muribaculaceae	CAG-485	CAG-485 sp. bin1146		CAG-485 sp. bin1146
MP_MTB_bin.813.fa	63.69	0.12	Medium	39.49	35768	Bacteria	Bacteroidota	Bacteroidia	Bacteroidales	Muribaculaceae	CAG-485	CAG-485 sp. bin1147		CAG-485 sp. bin1147
MP_MTB_bin.86.fa	58.88	8.86	Medium	51.51	18268	Bacteria	Bacteroidota	Bacteroidia	Bacteroidales	Muribaculaceae	CAG-485	CAG-485 sp. bin1148		CAG-485 sp. bin1148
MP_MTB_bin.923.fa	69.71	7.47	Medium	50.42	96133	Bacteria	Bacteroidota	Bacteroidia	Bacteroidales	Muribaculaceae	CAG-485	CAG-485 sp. bin1149		CAG-485 sp. bin1149
MP_MXB_maxbin2_bins.0229.fa	89.58	7.03	High	39.65	85737	Bacteria	Bacteroidota	Bacteroidia	Bacteroidales	Muribaculaceae	CAG-485	CAG-485 sp. bin1150		CAG-485 sp. bin1150
MP_MXB_maxbin2_bins.0400.fa	62.32	9.45	Medium	43.73	8489	Bacteria	Bacteroidota	Bacteroidia	Bacteroidales	Muribaculaceae	CAG-485	CAG-485 sp. bin1151		CAG-485 sp. bin1151
MP_MXB_maxbin2_bins.0602.fa	90.73	9.4	High	43.42	69905	Bacteria	Bacteroidota	Bacteroidia	Bacteroidales	Muribaculaceae	CAG-485	CAG-485 sp. bin1152		CAG-485 sp. bin1152
MP_MXB_maxbin2_bins.0630.fa	90.51	7.14	High	43.46	75105	Bacteria	Bacteroidota	Bacteroidia	Bacteroidales	Muribaculaceae	CAG-485	CAG-485 sp. bin1153		CAG-485 sp. bin1153
MP_MTB_bin.1441.fa	50.5	0.23	Medium	55.18	75173	Bacteria	Bacteroidota	Bacteroidia	Bacteroidales	Muribaculaceae	CAG-485	CAG-485 sp022509085 bin1154	CAG-485 sp022509085	CAG-485 sp022509085 bin1154
MP_MTB_bin.941.fa	57.38	0.04	Medium	54.88	14471	Bacteria	Bacteroidota	Bacteroidia	Bacteroidales	Muribaculaceae	CAG-485	CAG-485 sp022509145 bin1155	CAG-485 sp022509145	CAG-485 sp022509145 bin1155
MP_MTB_bin.764.fa	94.49	5.77	High	41.79	36157	Bacteria	Bacteroidota	Bacteroidia	Bacteroidales	Muribaculaceae	CAG-485	CAG-485 sp022509165 bin1156	CAG-485 sp022509165	CAG-485 sp022509165 bin1156
HP_MTB_bin.1122.fa	67.12	1	Medium	40.71	82599	Bacteria	Bacteroidota	Bacteroidia	Bacteroidales	Muribaculaceae	CAG-485	CAG-485 sp022510425 bin1157	CAG-485 sp022510425	CAG-485 sp022510425 bin1157
LP_MTB_bin.435.fa	62.73	7.25	Medium	43.42	6882	Bacteria	Bacteroidota	Bacteroidia	Bacteroidales	Muribaculaceae	CAG-485	CAG-485 sp022510445 bin1158	CAG-485 sp022510445	CAG-485 sp022510445 bin1158
HP_MTB_bin.1339.fa	99.42	3.16	High	43.8	43207	Bacteria	Bacteroidota	Bacteroidia	Bacteroidales	Muribaculaceae	CAG-873	CAG-873 sp. bin1159		CAG-873 sp. bin1159
HP_MTB_bin.1481.fa	72.49	0.06	Medium	46.9	140987	Bacteria	Bacteroidota	Bacteroidia	Bacteroidales	Muribaculaceae	CAG-873	CAG-873 sp. bin1160		CAG-873 sp. bin1160
HP_MTB_bin.1697.fa	55.65	0.06	Medium	51.34	115143	Bacteria	Bacteroidota	Bacteroidia	Bacteroidales	Muribaculaceae	CAG-873	CAG-873 sp. bin1161		CAG-873 sp. bin1161
HP_MTB_bin.2010.fa	77.06	0.61	Medium	49.18	25978	Bacteria	Bacteroidota	Bacteroidia	Bacteroidales	Muribaculaceae	CAG-873	CAG-873 sp. bin1162		CAG-873 sp. bin1162
HP_MTB_bin.203.fa	53.69	0.17	Medium	45.53	122199	Bacteria	Bacteroidota	Bacteroidia	Bacteroidales	Muribaculaceae	CAG-873	CAG-873 sp. bin1163		CAG-873 sp. bin1163
HP_MTB_bin.2139.fa	56.65	0.05	Medium	49.05	76265	Bacteria	Bacteroidota	Bacteroidia	Bacteroidales	Muribaculaceae	CAG-873	CAG-873 sp. bin1164		CAG-873 sp. bin1164
HP_MTB_bin.2150.fa	92.38	0.06	High	47.4	146257	Bacteria	Bacteroidota	Bacteroidia	Bacteroidales	Muribaculaceae	CAG-873	CAG-873 sp. bin1165		CAG-873 sp. bin1165
HP_MTB_bin.2385.fa	71.38	0.38	Medium	57.78	40117	Bacteria	Bacteroidota	Bacteroidia	Bacteroidales	Muribaculaceae	CAG-873	CAG-873 sp. bin1166		CAG-873 sp. bin1166
HP_MTB_bin.2465.fa	65.12	0.24	Medium	51.8	22433	Bacteria	Bacteroidota	Bacteroidia	Bacteroidales	Muribaculaceae	CAG-873	CAG-873 sp. bin1167		CAG-873 sp. bin1167
HP_MTB_bin.677.fa	73.47	0.88	Medium	45.46	40012	Bacteria	Bacteroidota	Bacteroidia	Bacteroidales	Muribaculaceae	CAG-873	CAG-873 sp. bin1168		CAG-873 sp. bin1168
HP_MXB_maxbin2_bins.0356.fa	96.03	1.12	High	50.67	70466	Bacteria	Bacteroidota	Bacteroidia	Bacteroidales	Muribaculaceae	CAG-873	CAG-873 sp. bin1169		CAG-873 sp. bin1169
LPY_MTB_bin.2.fa	58.49	0.51	Medium	47.38	86254	Bacteria	Bacteroidota	Bacteroidia	Bacteroidales	Muribaculaceae	CAG-873	CAG-873 sp. bin1170		CAG-873 sp. bin1170
LPY_MTB_bin.2071.fa	62.77	0.19	Medium	46.55	21263	Bacteria	Bacteroidota	Bacteroidia	Bacteroidales	Muribaculaceae	CAG-873	CAG-873 sp. bin1171		CAG-873 sp. bin1171
LPY_MTB_bin.2182.fa	66.46	0.39	Medium	49.68	11867	Bacteria	Bacteroidota	Bacteroidia	Bacteroidales	Muribaculaceae	CAG-873	CAG-873 sp. bin1172		CAG-873 sp. bin1172
LPY_MTB_bin.2256.fa	99.38	3.37	High	47.45	74903	Bacteria	Bacteroidota	Bacteroidia	Bacteroidales	Muribaculaceae	CAG-873	CAG-873 sp. bin1173		CAG-873 sp. bin1173
LPY_MTB_bin.374.fa	82.78	3.6	High	43.49	8918	Bacteria	Bacteroidota	Bacteroidia	Bacteroidales	Muribaculaceae	CAG-873	CAG-873 sp. bin1174		CAG-873 sp. bin1174
LPY_MTB_bin.38.fa	82.73	0.93	High	50.24	27027	Bacteria	Bacteroidota	Bacteroidia	Bacteroidales	Muribaculaceae	CAG-873	CAG-873 sp. bin1175		CAG-873 sp. bin1175
LPY_MTB_bin.488.fa	89.96	0.44	High	44.96	44226	Bacteria	Bacteroidota	Bacteroidia	Bacteroidales	Muribaculaceae	CAG-873	CAG-873 sp. bin1176		CAG-873 sp. bin1176
LPY_MTB_bin.88.fa	53.72	0.13	Medium	49.15	32500	Bacteria	Bacteroidota	Bacteroidia	Bacteroidales	Muribaculaceae	CAG-873	CAG-873 sp. bin1177		CAG-873 sp. bin1177
LPY_MXB_maxbin2_bins.0052.fa	61.55	9.16	Medium	53.65	3593	Bacteria	Bacteroidota	Bacteroidia	Bacteroidales	Muribaculaceae	CAG-873	CAG-873 sp. bin1178		CAG-873 sp. bin1178
LP_MTB_bin.1534.fa	82.46	0.03	High	52.03	97928	Bacteria	Bacteroidota	Bacteroidia	Bacteroidales	Muribaculaceae	CAG-873	CAG-873 sp. bin1179		CAG-873 sp. bin1179
LP_MTB_bin.1936.fa	62.06	3.11	Medium	45.22	13514	Bacteria	Bacteroidota	Bacteroidia	Bacteroidales	Muribaculaceae	CAG-873	CAG-873 sp. bin1180		CAG-873 sp. bin1180
LP_MTB_bin.2025.fa	84.29	2.28	High	52.38	67209	Bacteria	Bacteroidota	Bacteroidia	Bacteroidales	Muribaculaceae	CAG-873	CAG-873 sp. bin1181		CAG-873 sp. bin1181
LP_MTB_bin.2284.fa	77.01	1.92	Medium	46.69	15292	Bacteria	Bacteroidota	Bacteroidia	Bacteroidales	Muribaculaceae	CAG-873	CAG-873 sp. bin1182		CAG-873 sp. bin1182
LP_MTB_bin.656.fa	87.15	2.89	High	47.56	22620	Bacteria	Bacteroidota	Bacteroidia	Bacteroidales	Muribaculaceae	CAG-873	CAG-873 sp. bin1183		CAG-873 sp. bin1183
LP_MXB_maxbin2_bins.0153.fa	88.51	1.01	High	51.9	114071	Bacteria	Bacteroidota	Bacteroidia	Bacteroidales	Muribaculaceae	CAG-873	CAG-873 sp. bin1184		CAG-873 sp. bin1184
LP_MXB_maxbin2_bins.0356.fa	95.26	4.5	High	49.97	14691	Bacteria	Bacteroidota	Bacteroidia	Bacteroidales	Muribaculaceae	CAG-873	CAG-873 sp. bin1185		CAG-873 sp. bin1185
LP_MXB_maxbin2_bins.0359.fa	99.22	2.81	High	49.75	97526	Bacteria	Bacteroidota	Bacteroidia	Bacteroidales	Muribaculaceae	CAG-873	CAG-873 sp. bin1186		CAG-873 sp. bin1186
MP_MTB_bin.1035.fa	54.6	0.29	Medium	49.87	31523	Bacteria	Bacteroidota	Bacteroidia	Bacteroidales	Muribaculaceae	CAG-873	CAG-873 sp. bin1187		CAG-873 sp. bin1187
MP_MTB_bin.1950.fa	72.66	0.08	Medium	48.69	119699	Bacteria	Bacteroidota	Bacteroidia	Bacteroidales	Muribaculaceae	CAG-873	CAG-873 sp. bin1188		CAG-873 sp. bin1188
MP_MTB_bin.2171.fa	84.94	0.33	High	50.56	74083	Bacteria	Bacteroidota	Bacteroidia	Bacteroidales	Muribaculaceae	CAG-873	CAG-873 sp. bin1189		CAG-873 sp. bin1189
MP_MTB_bin.218.fa	52.81	1.3	Medium	47.63	6639	Bacteria	Bacteroidota	Bacteroidia	Bacteroidales	Muribaculaceae	CAG-873	CAG-873 sp. bin1190		CAG-873 sp. bin1190
MP_MTB_bin.2204.fa	67.72	3.86	Medium	47.38	49928	Bacteria	Bacteroidota	Bacteroidia	Bacteroidales	Muribaculaceae	CAG-873	CAG-873 sp. bin1191		CAG-873 sp. bin1191
MP_MTB_bin.2226.fa	71.28	0.03	Medium	46.21	116541	Bacteria	Bacteroidota	Bacteroidia	Bacteroidales	Muribaculaceae	CAG-873	CAG-873 sp. bin1192		CAG-873 sp. bin1192
MP_MTB_bin.2272.fa	95.03	1.01	High	44.97	121025	Bacteria	Bacteroidota	Bacteroidia	Bacteroidales	Muribaculaceae	CAG-873	CAG-873 sp. bin1193		CAG-873 sp. bin1193
MP_MTB_bin.2330.fa	77.93	0.01	Medium	44.66	54273	Bacteria	Bacteroidota	Bacteroidia	Bacteroidales	Muribaculaceae	CAG-873	CAG-873 sp. bin1194		CAG-873 sp. bin1194
MP_MTB_bin.235.fa	53.35	1.22	Medium	50.15	8429	Bacteria	Bacteroidota	Bacteroidia	Bacteroidales	Muribaculaceae	CAG-873	CAG-873 sp. bin1195		CAG-873 sp. bin1195
MP_MTB_bin.2451.fa	59.64	2.29	Medium	45.63	20027	Bacteria	Bacteroidota	Bacteroidia	Bacteroidales	Muribaculaceae	CAG-873	CAG-873 sp. bin1196		CAG-873 sp. bin1196
MP_MTB_bin.2461.fa	92.21	5.67	High	47.02	35377	Bacteria	Bacteroidota	Bacteroidia	Bacteroidales	Muribaculaceae	CAG-873	CAG-873 sp. bin1197		CAG-873 sp. bin1197
MP_MTB_bin.464.fa	56.78	0.03	Medium	51.82	47921	Bacteria	Bacteroidota	Bacteroidia	Bacteroidales	Muribaculaceae	CAG-873	CAG-873 sp. bin1198		CAG-873 sp. bin1198
MP_MTB_bin.774.fa	52.23	0.07	Medium	47.91	111126	Bacteria	Bacteroidota	Bacteroidia	Bacteroidales	Muribaculaceae	CAG-873	CAG-873 sp. bin1199		CAG-873 sp. bin1199
MP_MXB_maxbin2_bins.0092.fa	83.82	4.84	High	52.95	7236	Bacteria	Bacteroidota	Bacteroidia	Bacteroidales	Muribaculaceae	CAG-873	CAG-873 sp. bin1200		CAG-873 sp. bin1200
MP_MXB_maxbin2_bins.0245.fa	99.92	6.04	High	50.14	119089	Bacteria	Bacteroidota	Bacteroidia	Bacteroidales	Muribaculaceae	CAG-873	CAG-873 sp. bin1201		CAG-873 sp. bin1201
MP_MXB_maxbin2_bins.0255.fa	100	5.26	High	52.11	79034	Bacteria	Bacteroidota	Bacteroidia	Bacteroidales	Muribaculaceae	CAG-873	CAG-873 sp. bin1202		CAG-873 sp. bin1202
MP_MXB_maxbin2_bins.0541.fa	98.73	1.78	High	43.37	123524	Bacteria	Bacteroidota	Bacteroidia	Bacteroidales	Muribaculaceae	CAG-873	CAG-873 sp. bin1203		CAG-873 sp. bin1203
MP_MXB_maxbin2_bins.0869.fa	83.36	6.72	High	48.45	8868	Bacteria	Bacteroidota	Bacteroidia	Bacteroidales	Muribaculaceae	CAG-873	CAG-873 sp. bin1204		CAG-873 sp. bin1204
LP_MTB_bin.594.fa	90.11	2.02	High	50.97	50763	Bacteria	Bacteroidota	Bacteroidia	Bacteroidales	Muribaculaceae	Duncaniella	Duncaniella sp022511285 bin1205	Duncaniella sp022511285	Duncaniella sp022511285 bin1205
MP_MTB_bin.2477.fa	97.36	0.08	High	47.49	56364	Bacteria	Bacteroidota	Bacteroidia	Bacteroidales	Muribaculaceae	HGM05190	HGM05190 sp022510465 bin1206	HGM05190 sp022510465	HGM05190 sp022510465 bin1206
MP_MTB_bin.2416.fa	61.36	1.21	Medium	50.13	62656	Bacteria	Bacteroidota	Bacteroidia	Bacteroidales	Muribaculaceae	JAAVFS01	JAAVFS01 sp. bin1207		JAAVFS01 sp. bin1207
HP_MTB_bin.1720.fa	67.03	4.71	Medium	41.71	8458	Bacteria	Bacteroidota	Bacteroidia	Bacteroidales	Muribaculaceae	JAFLTL01	JAFLTL01 sp. bin1208		JAFLTL01 sp. bin1208
HP_MTB_bin.2265.fa	62.41	0	Medium	44.98	21993	Bacteria	Bacteroidota	Bacteroidia	Bacteroidales	Muribaculaceae	JAFLTL01	JAFLTL01 sp. bin1209		JAFLTL01 sp. bin1209
LPY_MTB_bin.1385.fa	98.63	3.74	High	42.7	26915	Bacteria	Bacteroidota	Bacteroidia	Bacteroidales	Muribaculaceae	JAFLTL01	bin1210		bin1210
MP_MTB_bin.1637.fa	66.15	0.77	Medium	51.24	15477	Bacteria	Bacteroidota	Bacteroidia	Bacteroidales	Muribaculaceae	JAFLTL01	JAFLTL01 sp. bin1211		JAFLTL01 sp. bin1211
MP_MTB_bin.2101.fa	71.15	1.17	Medium	41.36	40788	Bacteria	Bacteroidota	Bacteroidia	Bacteroidales	Muribaculaceae	JAFLTL01	JAFLTL01 sp. bin1212		JAFLTL01 sp. bin1212
MP_MXB_maxbin2_bins.0198.fa	91.12	0.93	High	45.18	182939	Bacteria	Bacteroidota	Bacteroidia	Bacteroidales	Muribaculaceae	JAFLTL01	JAFLTL01 sp. bin1213		JAFLTL01 sp. bin1213
HP_MTB_bin.366.fa	62.65	2.53	Medium	43.05	7762	Bacteria	Bacteroidota	Bacteroidia	Bacteroidales	Muribaculaceae	JAFLTL01	JAFLTL01 sp022510505 bin1214	JAFLTL01 sp022510505	JAFLTL01 sp022510505 bin1214
LP_MTB_bin.522.fa	92.58	0.02	High	39.54	35084	Bacteria	Bacteroidota	Bacteroidia	Bacteroidales	Muribaculaceae	JAFLTZ01	JAFLTZ01 sp022509045 bin1215	JAFLTZ01 sp022509045	JAFLTZ01 sp022509045 bin1215
MP_MTB_bin.1527.fa	69.23	1.25	Medium	46.78	98289	Bacteria	Bacteroidota	Bacteroidia	Bacteroidales	Muribaculaceae	JAGBWK01	JAGBWK01 sp. bin1216		JAGBWK01 sp. bin1216
MP_MTB_bin.1692.fa	82.35	0.06	High	50.43	260801	Bacteria	Bacteroidota	Bacteroidia	Bacteroidales	Muribaculaceae	JAGBWK01	JAGBWK01 sp. bin1217		JAGBWK01 sp. bin1217
HP_MTB_bin.1613.fa	87.56	1.31	High	40.93	29584	Bacteria	Bacteroidota	Bacteroidia	Bacteroidales	Muribaculaceae	Paramuribaculum	Paramuribaculum sp. bin1218		Paramuribaculum sp. bin1218
MP_MXB_maxbin2_bins.0624.fa	99.32	1.76	High	46.27	40609	Bacteria	Bacteroidota	Bacteroidia	Bacteroidales	Muribaculaceae	Paramuribaculum	Paramuribaculum sp. bin1219		Paramuribaculum sp. bin1219
HP_MTB_bin.1256.fa	99.59	0.14	High	47.43	199752	Bacteria	Bacteroidota	Bacteroidia	Bacteroidales	Muribaculaceae	UBA3263	UBA3263 sp. bin1220		UBA3263 sp. bin1220
MP_MXB_maxbin2_bins.0360.fa	99.28	0.05	High	47.64	143894	Bacteria	Bacteroidota	Bacteroidia	Bacteroidales	Muribaculaceae	UBA7173	UBA7173 sp. bin1221		UBA7173 sp. bin1221
LPY_MTB_bin.2209.fa	96.42	0.58	High	48.53	14596	Bacteria	Bacteroidota	Bacteroidia	Bacteroidales	P3	Pullibacteroides	Pullibacteroides sp022510485 bin1222	Pullibacteroides sp022510485	Pullibacteroides sp022510485 bin1222
HP_MXB_maxbin2_bins.0491.fa	95.59	2.3	High	40.45	19445	Bacteria	Bacteroidota	Bacteroidia	Bacteroidales	Paludibacteraceae	RF16	RF16 sp. bin1223		RF16 sp. bin1223
LPY_MTB_bin.464.fa	95.57	3.41	High	40.79	24248	Bacteria	Bacteroidota	Bacteroidia	Bacteroidales	Paludibacteraceae	RF16	RF16 sp. bin1224		RF16 sp. bin1224
LP_MTB_bin.1398.fa	96.97	0.31	High	41.31	42847	Bacteria	Bacteroidota	Bacteroidia	Bacteroidales	Paludibacteraceae	RF16	RF16 sp. bin1225		RF16 sp. bin1225
LP_MTB_bin.1978.fa	78.07	0.67	Medium	42.91	13965	Bacteria	Bacteroidota	Bacteroidia	Bacteroidales	Paludibacteraceae	RF16	RF16 sp. bin1226		RF16 sp. bin1226
MP_MTB_bin.1784.fa	97.09	0.63	High	40.06	44836	Bacteria	Bacteroidota	Bacteroidia	Bacteroidales	Paludibacteraceae	RF16	RF16 sp. bin1227		RF16 sp. bin1227
MP_MTB_bin.1866.fa	64.54	0.12	Medium	40.52	26588	Bacteria	Bacteroidota	Bacteroidia	Bacteroidales	Paludibacteraceae	RF16	RF16 sp. bin1228		RF16 sp. bin1228
MP_MTB_bin.206.fa	91.21	1.47	High	41.18	23923	Bacteria	Bacteroidota	Bacteroidia	Bacteroidales	Paludibacteraceae	RF16	RF16 sp. bin1229		RF16 sp. bin1229
MP_MTB_bin.244.fa	99.51	0.01	High	46.75	52228	Bacteria	Bacteroidota	Bacteroidia	Bacteroidales	Paludibacteraceae	RF16	RF16 sp. bin1230		RF16 sp. bin1230
HP_MTB_bin.1091.fa	90.61	7.22	High	59.58	10016	Bacteria	Bacteroidota	Bacteroidia	Bacteroidales	Rikenellaceae	Alistipes	Alistipes sp. bin1231		Alistipes sp. bin1231
HP_MTB_bin.1408.fa	63.65	1.86	Medium	61.11	14675	Bacteria	Bacteroidota	Bacteroidia	Bacteroidales	Rikenellaceae	Alistipes	Alistipes sp. bin1232		Alistipes sp. bin1232
HP_MTB_bin.1898.fa	66.61	1.01	Medium	54.09	10949	Bacteria	Bacteroidota	Bacteroidia	Bacteroidales	Rikenellaceae	Alistipes	Alistipes sp. bin1233		Alistipes sp. bin1233
HP_MTB_bin.193.fa	89.8	0.36	High	52.43	105807	Bacteria	Bacteroidota	Bacteroidia	Bacteroidales	Rikenellaceae	Alistipes	Alistipes sp. bin1234		Alistipes sp. bin1234
HP_MTB_bin.1969.fa	95.93	1.53	High	57.52	127626	Bacteria	Bacteroidota	Bacteroidia	Bacteroidales	Rikenellaceae	Alistipes	Alistipes sp. bin1235		Alistipes sp. bin1235
HP_MTB_bin.1980.fa	90.87	3.83	High	56.24	38317	Bacteria	Bacteroidota	Bacteroidia	Bacteroidales	Rikenellaceae	Alistipes	Alistipes sp. bin1236		Alistipes sp. bin1236
HP_MTB_bin.2114.fa	81.05	2.22	High	57.05	16262	Bacteria	Bacteroidota	Bacteroidia	Bacteroidales	Rikenellaceae	Alistipes	Alistipes sp. bin1237		Alistipes sp. bin1237
HP_MTB_bin.416.fa	93.03	0.22	High	54.09	146010	Bacteria	Bacteroidota	Bacteroidia	Bacteroidales	Rikenellaceae	Alistipes	Alistipes sp. bin1238		Alistipes sp. bin1238
HP_MTB_bin.588.fa	78.65	2.89	Medium	59.04	12378	Bacteria	Bacteroidota	Bacteroidia	Bacteroidales	Rikenellaceae	Alistipes	Alistipes sp. bin1239		Alistipes sp. bin1239
HP_MTB_bin.689.fa	60.29	1.88	Medium	56.62	7302	Bacteria	Bacteroidota	Bacteroidia	Bacteroidales	Rikenellaceae	Alistipes	Alistipes sp. bin1240		Alistipes sp. bin1240
HP_MXB_maxbin2_bins.0377.fa	88.47	0.46	High	56.02	106890	Bacteria	Bacteroidota	Bacteroidia	Bacteroidales	Rikenellaceae	Alistipes	Alistipes sp. bin1241		Alistipes sp. bin1241
HP_MXB_maxbin2_bins.0682.fa	92.45	2.18	High	60.55	106828	Bacteria	Bacteroidota	Bacteroidia	Bacteroidales	Rikenellaceae	Alistipes	Alistipes sp. bin1242		Alistipes sp. bin1242
LPY_MTB_bin.1332.fa	86.38	0.87	High	50.4	76512	Bacteria	Bacteroidota	Bacteroidia	Bacteroidales	Rikenellaceae	Alistipes	Alistipes sp. bin1243		Alistipes sp. bin1243
LPY_MTB_bin.1487.fa	92.86	2.44	High	52.06	94041	Bacteria	Bacteroidota	Bacteroidia	Bacteroidales	Rikenellaceae	Alistipes	Alistipes sp. bin1244		Alistipes sp. bin1244
LPY_MTB_bin.1782.fa	89.57	0.79	High	56.01	94400	Bacteria	Bacteroidota	Bacteroidia	Bacteroidales	Rikenellaceae	Alistipes	Alistipes sp. bin1245		Alistipes sp. bin1245
LPY_MTB_bin.62.fa	55.7	3.22	Medium	56.03	4445	Bacteria	Bacteroidota	Bacteroidia	Bacteroidales	Rikenellaceae	Alistipes	Alistipes sp. bin1246		Alistipes sp. bin1246
LPY_MTB_bin.901.fa	90.27	2.15	High	61.49	85547	Bacteria	Bacteroidota	Bacteroidia	Bacteroidales	Rikenellaceae	Alistipes	Alistipes sp. bin1247		Alistipes sp. bin1247
LPY_MXB_maxbin2_bins.0925.fa	85.64	0.21	High	50.85	76443	Bacteria	Bacteroidota	Bacteroidia	Bacteroidales	Rikenellaceae	Alistipes	Alistipes sp. bin1248		Alistipes sp. bin1248
LP_MTB_bin.1289.fa	86.26	1.04	High	58.44	43283	Bacteria	Bacteroidota	Bacteroidia	Bacteroidales	Rikenellaceae	Alistipes	Alistipes sp. bin1249		Alistipes sp. bin1249
LP_MTB_bin.1304.fa	93	2.62	High	58.15	50739	Bacteria	Bacteroidota	Bacteroidia	Bacteroidales	Rikenellaceae	Alistipes	Alistipes sp. bin1250		Alistipes sp. bin1250
LP_MTB_bin.2306.fa	81.85	2.9	High	62.48	6812	Bacteria	Bacteroidota	Bacteroidia	Bacteroidales	Rikenellaceae	Alistipes	Alistipes sp. bin1251		Alistipes sp. bin1251
LP_MTB_bin.2476.fa	77.17	4.06	Medium	58.41	6780	Bacteria	Bacteroidota	Bacteroidia	Bacteroidales	Rikenellaceae	Alistipes	Alistipes sp. bin1252		Alistipes sp. bin1252
LP_MTB_bin.2486.fa	79.76	0.1	Medium	53.8	122285	Bacteria	Bacteroidota	Bacteroidia	Bacteroidales	Rikenellaceae	Alistipes	Alistipes sp. bin1253		Alistipes sp. bin1253
LP_MTB_bin.947.fa	90.59	8.36	High	58.51	6149	Bacteria	Bacteroidota	Bacteroidia	Bacteroidales	Rikenellaceae	Alistipes	Alistipes sp. bin1254		Alistipes sp. bin1254
MP_MTB_bin.1013.fa	90.49	4.95	High	60.14	20052	Bacteria	Bacteroidota	Bacteroidia	Bacteroidales	Rikenellaceae	Alistipes	Alistipes sp. bin1255		Alistipes sp. bin1255
MP_MTB_bin.1250.fa	81.47	4.42	High	62.45	96311	Bacteria	Bacteroidota	Bacteroidia	Bacteroidales	Rikenellaceae	Alistipes	Alistipes sp. bin1256		Alistipes sp. bin1256
MP_MTB_bin.1544.fa	77.13	0.52	Medium	61.68	23443	Bacteria	Bacteroidota	Bacteroidia	Bacteroidales	Rikenellaceae	Alistipes	Alistipes sp. bin1257		Alistipes sp. bin1257
MP_MTB_bin.1734.fa	81.6	0.34	High	53.67	117396	Bacteria	Bacteroidota	Bacteroidia	Bacteroidales	Rikenellaceae	Alistipes	Alistipes sp. bin1258		Alistipes sp. bin1258
MP_MTB_bin.2660.fa	94.05	1.75	High	58.46	10960	Bacteria	Bacteroidota	Bacteroidia	Bacteroidales	Rikenellaceae	Alistipes	Alistipes sp. bin1259		Alistipes sp. bin1259
MP_MTB_bin.569.fa	88.68	2.63	High	59.03	40082	Bacteria	Bacteroidota	Bacteroidia	Bacteroidales	Rikenellaceae	Alistipes	Alistipes sp. bin1260		Alistipes sp. bin1260
MP_MTB_bin.659.fa	61.4	2.05	Medium	57.84	15337	Bacteria	Bacteroidota	Bacteroidia	Bacteroidales	Rikenellaceae	Alistipes	Alistipes sp. bin1261		Alistipes sp. bin1261
MP_MXB_maxbin2_bins.0809.fa	87.41	2.69	High	52.07	102994	Bacteria	Bacteroidota	Bacteroidia	Bacteroidales	Rikenellaceae	Alistipes	Alistipes sp. bin1262		Alistipes sp. bin1262
MP_MXB_maxbin2_bins.0856.fa	90.54	2.77	High	57.38	82190	Bacteria	Bacteroidota	Bacteroidia	Bacteroidales	Rikenellaceae	Alistipes	Alistipes sp. bin1263		Alistipes sp. bin1263
MP_MTB_bin.698.fa	91.92	0.72	High	51.12	38049	Bacteria	Bacteroidota	Bacteroidia	Bacteroidales	Rikenellaceae	Alistipes	Alistipes sp022511295 bin1264	Alistipes sp022511295	Alistipes sp022511295 bin1264
MP_MXB_maxbin2_bins.0691.fa	94.69	4.1	High	53.12	105456	Bacteria	Bacteroidota	Bacteroidia	Bacteroidales	Rikenellaceae	Alistipes	Alistipes sp022511355 bin1265	Alistipes sp022511355	Alistipes sp022511355 bin1265
HP_MTB_bin.2394.fa	93.81	0.28	High	58.3	207906	Bacteria	Bacteroidota	Bacteroidia	Bacteroidales	Rikenellaceae	Rikenella	Rikenella sp022511025 bin1266	Rikenella sp022511025	Rikenella sp022511025 bin1266
MP_MTB_bin.725.fa	86.45	1.35	High	57.55	14772	Bacteria	Bacteroidota	Bacteroidia	Bacteroidales	Rikenellaceae	UBA940	UBA940 sp. bin1267		UBA940 sp. bin1267
MP_MTB_bin.2147.fa	89.81	2.87	High	51.7	8359	Bacteria	Bacteroidota	Bacteroidia	Bacteroidales	UBA11471	UBA11471	UBA11471 sp. bin1268		UBA11471 sp. bin1268
MP_MTB_bin.250.fa	86.5	2.38	High	54.43	9694	Bacteria	Bacteroidota	Bacteroidia	Bacteroidales	UBA11471	UBA11471	UBA11471 sp. bin1269		UBA11471 sp. bin1269
MP_MTB_bin.683.fa	95.44	1.04	High	62.12	23200	Bacteria	Bacteroidota	Bacteroidia	Bacteroidales	UBA3663	UBA3663	UBA3663 sp. bin1270		UBA3663 sp. bin1270
MP_MTB_bin.159.fa	84.81	1.47	High	57.99	96391	Bacteria	Bacteroidota	Bacteroidia	Bacteroidales	UBA932	Bact-11	Bact-11 sp. bin1271		Bact-11 sp. bin1271
MP_MXB_maxbin2_bins.0482.fa	88.35	1.7	High	57.04	128830	Bacteria	Bacteroidota	Bacteroidia	Bacteroidales	UBA932	Bact-11	Bact-11 sp. bin1272		Bact-11 sp. bin1272
MP_MXB_maxbin2_bins.0976.fa	97.34	2.08	High	57.08	117949	Bacteria	Bacteroidota	Bacteroidia	Bacteroidales	UBA932	Bact-11	Bact-11 sp. bin1273		Bact-11 sp. bin1273
HP_MTB_bin.2072.fa	93.12	3.48	High	61.7	25247	Bacteria	Bacteroidota	Bacteroidia	Bacteroidales	UBA932	Cryptobacteroides	Cryptobacteroides sp. bin1274		Cryptobacteroides sp. bin1274
HP_MTB_bin.39.fa	71.9	3.65	Medium	57.21	22340	Bacteria	Bacteroidota	Bacteroidia	Bacteroidales	UBA932	Cryptobacteroides	Cryptobacteroides sp. bin1275		Cryptobacteroides sp. bin1275
LPY_MTB_bin.1247.fa	91.68	2.19	High	62.71	29727	Bacteria	Bacteroidota	Bacteroidia	Bacteroidales	UBA932	Cryptobacteroides	Cryptobacteroides sp. bin1276		Cryptobacteroides sp. bin1276
LPY_MTB_bin.1792.fa	79.17	1.98	Medium	59.2	74263	Bacteria	Bacteroidota	Bacteroidia	Bacteroidales	UBA932	Cryptobacteroides	Cryptobacteroides sp. bin1277		Cryptobacteroides sp. bin1277
LPY_MTB_bin.2321.fa	81.19	3	High	59.92	54935	Bacteria	Bacteroidota	Bacteroidia	Bacteroidales	UBA932	Cryptobacteroides	Cryptobacteroides sp. bin1278		Cryptobacteroides sp. bin1278
LPY_MTB_bin.538.fa	94.47	0.45	High	61.65	86975	Bacteria	Bacteroidota	Bacteroidia	Bacteroidales	UBA932	Cryptobacteroides	Cryptobacteroides sp. bin1279		Cryptobacteroides sp. bin1279
LPY_MTB_bin.592.fa	95.52	0.28	High	52.98	26167	Bacteria	Bacteroidota	Bacteroidia	Bacteroidales	UBA932	Cryptobacteroides	Cryptobacteroides sp. bin1280		Cryptobacteroides sp. bin1280
LP_MTB_bin.2447.fa	85.59	1.77	High	57.92	25308	Bacteria	Bacteroidota	Bacteroidia	Bacteroidales	UBA932	Cryptobacteroides	Cryptobacteroides sp. bin1281		Cryptobacteroides sp. bin1281
LP_MTB_bin.282.fa	89.45	1.2	High	59.2	76149	Bacteria	Bacteroidota	Bacteroidia	Bacteroidales	UBA932	Cryptobacteroides	Cryptobacteroides sp. bin1282		Cryptobacteroides sp. bin1282
LP_MTB_bin.704.fa	92.92	2.7	High	57.28	29457	Bacteria	Bacteroidota	Bacteroidia	Bacteroidales	UBA932	Cryptobacteroides	Cryptobacteroides sp. bin1283		Cryptobacteroides sp. bin1283
LP_MXB_maxbin2_bins.0023.fa	99.28	1.43	High	57.02	208443	Bacteria	Bacteroidota	Bacteroidia	Bacteroidales	UBA932	Cryptobacteroides	Cryptobacteroides sp. bin1284		Cryptobacteroides sp. bin1284
MP_MTB_bin.1478.fa	71.38	4.66	Medium	62.64	11964	Bacteria	Bacteroidota	Bacteroidia	Bacteroidales	UBA932	Cryptobacteroides	Cryptobacteroides sp. bin1285		Cryptobacteroides sp. bin1285
MP_MTB_bin.772.fa	84.13	6.11	High	57.25	39130	Bacteria	Bacteroidota	Bacteroidia	Bacteroidales	UBA932	Cryptobacteroides	Cryptobacteroides sp. bin1286		Cryptobacteroides sp. bin1286
MP_MXB_maxbin2_bins.0661.fa	91.05	4.94	High	58.61	40710	Bacteria	Bacteroidota	Bacteroidia	Bacteroidales	UBA932	Cryptobacteroides	Cryptobacteroides sp. bin1287		Cryptobacteroides sp. bin1287
MP_MTB_bin.543.fa	97.11	2.31	High	55.83	37221	Bacteria	Bacteroidota	Bacteroidia	Bacteroidales	UBA932	Cryptobacteroides	Cryptobacteroides sp022508605 bin1288	Cryptobacteroides sp022508605	Cryptobacteroides sp022508605 bin1288
LPY_MTB_bin.123.fa	83.5	0.81	High	57.98	12574	Bacteria	Bacteroidota	Bacteroidia	Bacteroidales	UBA932	Egerieousia	Egerieousia sp. bin1289		Egerieousia sp. bin1289
MP_MTB_bin.944.fa	50.92	0.15	Medium	58.47	3717	Bacteria	Bacteroidota	Bacteroidia	Flavobacteriales	UBA1820	Merdimorpha	Merdimorpha sp. bin1290		Merdimorpha sp. bin1290
MP_MTB_bin.8.fa	99.3	0.16	High	31.5	17636	Bacteria	Campylobacterota	Campylobacteria	Campylobacterales	Campylobacteraceae	Campylobacter_D	Campylobacter_D sp022511325 bin1291	Campylobacter_D sp022511325	Campylobacter_D sp022511325 bin1291
LP_MTB_bin.1960.fa	99.82	0.65	High	38.33	22425	Bacteria	Campylobacterota	Campylobacteria	Campylobacterales	Helicobacteraceae	Helicobacter_C	Helicobacter_C sp022511165 bin1292	Helicobacter_C sp022511165	Helicobacter_C sp022511165 bin1292
LP_MXB_maxbin2_bins.0778.fa	94.66	0	High	35.39	22366	Bacteria	Campylobacterota	Campylobacteria	Campylobacterales	Helicobacteraceae	Helicobacter_D	Helicobacter_D sp022511145 bin1293	Helicobacter_D sp022511145	Helicobacter_D sp022511145 bin1293
HP_MTB_bin.1798.fa	64.17	1.19	Medium	37.48	3699	Bacteria	Cyanobacteriota	Vampirovibrionia	Gastranaerophilales	Gastranaerophilaceae		Gastranaerophilaceae sp. bin1294		Gastranaerophilaceae sp. bin1294
LP_MTB_bin.2348.fa	95.48	0.25	High	37.67	47202	Bacteria	Cyanobacteriota	Vampirovibrionia	Gastranaerophilales	Gastranaerophilaceae		Gastranaerophilaceae sp. bin1295		Gastranaerophilaceae sp. bin1295
LP_MTB_bin.2574.fa	91.88	0.26	High	35.8	16217	Bacteria	Cyanobacteriota	Vampirovibrionia	Gastranaerophilales	Gastranaerophilaceae		Gastranaerophilaceae sp. bin1296		Gastranaerophilaceae sp. bin1296
LP_MTB_bin.2602.fa	97.69	2.94	High	36.8	60915	Bacteria	Cyanobacteriota	Vampirovibrionia	Gastranaerophilales	Gastranaerophilaceae		Gastranaerophilaceae sp. bin1297		Gastranaerophilaceae sp. bin1297
MP_MTB_bin.2080.fa	97.38	0.02	High	37.18	139078	Bacteria	Cyanobacteriota	Vampirovibrionia	Gastranaerophilales	Gastranaerophilaceae		Gastranaerophilaceae sp. bin1298		Gastranaerophilaceae sp. bin1298
LPY_MTB_bin.632.fa	99	0.71	High	31.78	73698	Bacteria	Cyanobacteriota	Vampirovibrionia	Gastranaerophilales	Gastranaerophilaceae	Avigastranaerophilus	Avigastranaerophilus sp. bin1299		Avigastranaerophilus sp. bin1299
MP_MTB_bin.1654.fa	95.74	2.86	High	30.92	32923	Bacteria	Cyanobacteriota	Vampirovibrionia	Gastranaerophilales	Gastranaerophilaceae	Avigastranaerophilus	Avigastranaerophilus sp. bin1300		Avigastranaerophilus sp. bin1300
MP_MTB_bin.281.fa	95.16	3.13	High	30.95	9404	Bacteria	Cyanobacteriota	Vampirovibrionia	Gastranaerophilales	Gastranaerophilaceae	Avigastranaerophilus	Avigastranaerophilus sp. bin1301		Avigastranaerophilus sp. bin1301
MP_MTB_bin.592.fa	67.9	3.82	Medium	29.88	4418	Bacteria	Cyanobacteriota	Vampirovibrionia	Gastranaerophilales	Gastranaerophilaceae	Avigastranaerophilus	Avigastranaerophilus sp. bin1302		Avigastranaerophilus sp. bin1302
HP_MTB_bin.412.fa	99.97	1.03	High	33.94	59701	Bacteria	Cyanobacteriota	Vampirovibrionia	Gastranaerophilales	Gastranaerophilaceae	CAG-196	CAG-196 sp. bin1303		CAG-196 sp. bin1303
HP_MTB_bin.1918.fa	90.55	6.85	High	37.37	17962	Bacteria	Cyanobacteriota	Vampirovibrionia	Gastranaerophilales	Gastranaerophilaceae	RGIG2134	RGIG2134 sp. bin1304		RGIG2134 sp. bin1304
HP_MTB_bin.955.fa	72.74	2.6	Medium	37.34	9996	Bacteria	Cyanobacteriota	Vampirovibrionia	Gastranaerophilales	Gastranaerophilaceae	RGIG2134	RGIG2134 sp. bin1305		RGIG2134 sp. bin1305
MP_MTB_bin.2688.fa	93.17	2.88	High	33	11147	Bacteria	Cyanobacteriota	Vampirovibrionia	Gastranaerophilales	Gastranaerophilaceae	UBA2813	UBA2813 sp. bin1306		UBA2813 sp. bin1306
MP_MTB_bin.567.fa	93.48	0.57	High	33.39	13754	Bacteria	Cyanobacteriota	Vampirovibrionia	Gastranaerophilales	Gastranaerophilaceae	UBA2883	UBA2883 sp. bin1307		UBA2883 sp. bin1307
HP_MTB_bin.2002.fa	99.88	4.95	High	32.84	109521	Bacteria	Cyanobacteriota	Vampirovibrionia	Gastranaerophilales	Gastranaerophilaceae	Zag111	Zag111 sp. bin1308		Zag111 sp. bin1308
HP_MTB_bin.1393.fa	95.85	0.13	High	35.7	118399	Bacteria	Cyanobacteriota	Vampirovibrionia	Gastranaerophilales	RUG14156	MGBC122484	MGBC122484 sp. bin1309		MGBC122484 sp. bin1309
LP_MTB_bin.2290.fa	50.22	6.69	Medium	33.47	2652	Bacteria	Cyanobacteriota	Vampirovibrionia	Gastranaerophilales	RUG14156	RUG14156	RUG14156 sp. bin1310		RUG14156 sp. bin1310
LP_MTB_bin.2499.fa	69.21	4.13	Medium	31.56	3809	Bacteria	Cyanobacteriota	Vampirovibrionia	Gastranaerophilales	RUG14156	RUG14156	RUG14156 sp. bin1311		RUG14156 sp. bin1311
MP_MTB_bin.258.fa	60.35	4.38	Medium	32.19	3112	Bacteria	Cyanobacteriota	Vampirovibrionia	Gastranaerophilales	RUG14156	RUG14156	RUG14156 sp. bin1312		RUG14156 sp. bin1312
HP_MXB_maxbin2_bins.0223.fa	65.62	6.03	Medium	46.13	2159	Bacteria	Deferribacterota	Deferribacteres	Deferribacterales	Mucispirillaceae		Mucispirillaceae sp. bin1313		Mucispirillaceae sp. bin1313
HP_MTB_bin.883.fa	97.25	8.87	High	56.41	15915	Bacteria	Desulfobacterota	Desulfovibrionia	Desulfovibrionales	Desulfovibrionaceae		Desulfovibrionaceae sp. bin1314		Desulfovibrionaceae sp. bin1314
LPY_MTB_bin.1532.fa	83.06	0.22	High	57.56	25463	Bacteria	Desulfobacterota	Desulfovibrionia	Desulfovibrionales	Desulfovibrionaceae		Desulfovibrionaceae sp. bin1315		Desulfovibrionaceae sp. bin1315
LPY_MTB_bin.1755.fa	99.96	0.12	High	56.89	19287	Bacteria	Desulfobacterota	Desulfovibrionia	Desulfovibrionales	Desulfovibrionaceae		Desulfovibrionaceae sp. bin1316		Desulfovibrionaceae sp. bin1316
MP_MTB_bin.1356.fa	82.28	1.41	High	61.11	5784	Bacteria	Desulfobacterota	Desulfovibrionia	Desulfovibrionales	Desulfovibrionaceae	Bilophila	Bilophila sp. bin1317		Bilophila sp. bin1317
MP_MTB_bin.186.fa	75.49	0.86	Medium	58.86	8856	Bacteria	Desulfobacterota	Desulfovibrionia	Desulfovibrionales	Desulfovibrionaceae	Bilophila	Bilophila sp. bin1318		Bilophila sp. bin1318
HP_MTB_bin.1100.fa	57.19	0.39	Medium	54.35	3947	Bacteria	Desulfobacterota	Desulfovibrionia	Desulfovibrionales	Desulfovibrionaceae	Desulfovibrio	Desulfovibrio sp. bin1319		Desulfovibrio sp. bin1319
LPY_MTB_bin.1414.fa	99.59	0.12	High	59.58	40669	Bacteria	Desulfobacterota	Desulfovibrionia	Desulfovibrionales	Desulfovibrionaceae	Desulfovibrio	Desulfovibrio sp. bin1320		Desulfovibrio sp. bin1320
LP_MTB_bin.878.fa	99.85	3.57	High	51.51	27688	Bacteria	Desulfobacterota	Desulfovibrionia	Desulfovibrionales	Desulfovibrionaceae	Desulfovibrio	Desulfovibrio sp. bin1321		Desulfovibrio sp. bin1321
LPY_MTB_bin.1095.fa	51.65	2.62	Medium	63.7	4340	Bacteria	Desulfobacterota	Desulfovibrionia	Desulfovibrionales	Desulfovibrionaceae	Mailhella	Mailhella sp. bin1322		Mailhella sp. bin1322
HP_MTB_bin.1192.fa	92.39	0.35	High	48.41	40498	Bacteria	Patescibacteria	Saccharimonadia	Saccharimonadales	Nanosyncoccaceae	Nanosyncoccus	Nanosyncoccus sp. bin1323		Nanosyncoccus sp. bin1323
HP_MTB_bin.2471.fa	75.09	1.96	Medium	44.34	11374	Bacteria	Patescibacteria	Saccharimonadia	Saccharimonadales	Nanosyncoccaceae	Nanosyncoccus	Nanosyncoccus sp. bin1324		Nanosyncoccus sp. bin1324
LPY_MTB_bin.185.fa	81.09	0.97	High	48.37	8186	Bacteria	Patescibacteria	Saccharimonadia	Saccharimonadales	Nanosyncoccaceae	Nanosyncoccus	Nanosyncoccus sp. bin1325		Nanosyncoccus sp. bin1325
LPY_MTB_bin.443.fa	96.39	0.38	High	48.05	72146	Bacteria	Patescibacteria	Saccharimonadia	Saccharimonadales	Nanosyncoccaceae	Nanosyncoccus	Nanosyncoccus sp. bin1326		Nanosyncoccus sp. bin1326
MP_MTB_bin.1515.fa	67.8	0.51	Medium	52.2	23086	Bacteria	Patescibacteria	Saccharimonadia	Saccharimonadales	Nanosyncoccaceae	Nanosyncoccus	Nanosyncoccus sp. bin1327		Nanosyncoccus sp. bin1327
MP_MTB_bin.2039.fa	80.84	2.34	High	50.5	43589	Bacteria	Patescibacteria	Saccharimonadia	Saccharimonadales	Nanosyncoccaceae	Nanosyncoccus	Nanosyncoccus sp. bin1328		Nanosyncoccus sp. bin1328
MP_MTB_bin.274.fa	50.34	0.12	Medium	45.48	18836	Bacteria	Patescibacteria	Saccharimonadia	Saccharimonadales	Nanosyncoccaceae	Nanosyncoccus	Nanosyncoccus sp. bin1329		Nanosyncoccus sp. bin1329
MP_MTB_bin.1583.fa	93.42	0.04	High	41.89	16987	Bacteria	Pseudomonadota	Alphaproteobacteria	RF32	CAG-239		CAG-239 sp. bin1330		CAG-239 sp. bin1330
HP_MTB_bin.1273.fa	79.27	3.19	Medium	39.01	11075	Bacteria	Pseudomonadota	Alphaproteobacteria	RF32	CAG-239	CAG-267	CAG-267 sp. bin1331		CAG-267 sp. bin1331
MP_MTB_bin.1288.fa	63.57	2.47	Medium	41.91	6015	Bacteria	Pseudomonadota	Alphaproteobacteria	RF32	CAG-239	CAZU01	CAZU01 sp. bin1332		CAZU01 sp. bin1332
LP_MTB_bin.250.fa	98.97	0.41	High	43.46	25581	Bacteria	Pseudomonadota	Alphaproteobacteria	RF32	CAG-239	JAFUYI01	JAFUYI01 sp. bin1333		JAFUYI01 sp. bin1333
HP_MTB_bin.1979.fa	100	0.28	High	42.55	79314	Bacteria	Pseudomonadota	Alphaproteobacteria	RF32	CAG-239	RUG410	RUG410 sp. bin1334		RUG410 sp. bin1334
MP_MTB_bin.1173.fa	57.93	0.43	Medium	40.37	4147	Bacteria	Pseudomonadota	Alphaproteobacteria	RF32	CAG-239	RUG410	RUG410 sp. bin1335		RUG410 sp. bin1335
LPY_MXB_maxbin2_bins.0640.fa	56.96	6.7	Medium	38.68	2245	Bacteria	Pseudomonadota	Alphaproteobacteria	RF32	UBA3637	RGIG4140	RGIG4140 sp. bin1336		RGIG4140 sp. bin1336
MP_MTB_bin.2595.fa	86.93	5.1	High	42.2	9256	Bacteria	Pseudomonadota	Alphaproteobacteria	RF32	UBA3637	RGIG4140	RGIG4140 sp. bin1337		RGIG4140 sp. bin1337
HP_MTB_bin.1685.fa	92.84	0.73	High	47.88	21562	Bacteria	Pseudomonadota	Alphaproteobacteria	Rs-D84	Rs-D84	Enterousia	Enterousia sp. bin1338		Enterousia sp. bin1338
MP_MTB_bin.2132.fa	81	1.26	High	34.98	11730	Bacteria	Pseudomonadota	Alphaproteobacteria	UBA3830	UBA3830	UBA3830	UBA3830 sp. bin1339		UBA3830 sp. bin1339
LP_MXB_maxbin2_bins.0787.fa	83.23	4.35	High	51.43	8731	Bacteria	Pseudomonadota	Gammaproteobacteria	Burkholderiales	Burkholderiaceae	Oxalobacter	Oxalobacter sp. bin1340		Oxalobacter sp. bin1340
LP_MXB_maxbin2_bins.0915.fa	86.8	2.67	High	51.55	2880	Bacteria	Pseudomonadota	Gammaproteobacteria	Burkholderiales	Burkholderiaceae	Oxalobacter	Oxalobacter sp. bin1341		Oxalobacter sp. bin1341
MP_MTB_bin.1973.fa	100	0.05	High	38.86	140540	Bacteria	Spirochaetota	GWE2-31-10	GWE2-31-10	GWE2-31-10	RGIG8597	RGIG8597 sp022508205 bin1342	RGIG8597 sp022508205	RGIG8597 sp022508205 bin1342
LP_MXB_maxbin2_bins.0609.fa	55.12	8.05	Medium	56.42	2284	Bacteria	Spirochaetota	Spirochaetia	Treponematales	Treponemataceae		Treponemataceae sp. bin1343		Treponemataceae sp. bin1343
HP_MTB_bin.101.fa	92.38	0.6	High	47.48	303684	Bacteria	Spirochaetota	Spirochaetia	Treponematales	Treponemataceae	Treponema_D	Treponema_D sp. bin1344		Treponema_D sp. bin1344
MP_MXB_maxbin2_bins.0081.fa	82.34	2.22	High	55.07	24802	Bacteria	Spirochaetota	Spirochaetia	Treponematales	Treponemataceae	Treponema_D	Treponema_D sp. bin1345		Treponema_D sp. bin1345
MP_MXB_maxbin2_bins.0705.fa	97.05	1.94	High	51.98	50787	Bacteria	Spirochaetota	Spirochaetia	Treponematales	Treponemataceae	Treponema_D	Treponema_D sp. bin1346		Treponema_D sp. bin1346
MP_MTB_bin.1016.fa	86.84	0.38	High	51.31	36307	Bacteria	Spirochaetota	Spirochaetia	Treponematales	Treponemataceae	Treponema_D	Treponema_D sp022510865 bin1347	Treponema_D sp022510865	Treponema_D sp022510865 bin1347
HP_MTB_bin.1944.fa	75.95	4.6	Medium	59.84	5689	Bacteria	Spirochaetota	Spirochaetia	Treponematales	Treponemataceae	Treponema_D	Treponema_D sp022510885 bin1348	Treponema_D sp022510885	Treponema_D sp022510885 bin1348
LPY_MTB_bin.321.fa	93.35	0.27	High	53.97	124568	Bacteria	Spirochaetota	Spirochaetia	Treponematales	Treponemataceae	Treponema_D	Treponema_D sp022510925 bin1349	Treponema_D sp022510925	Treponema_D sp022510925 bin1349
HP_MTB_bin.1157.fa	95.81	2.21	High	57.62	45655	Bacteria	Verrucomicrobiota	Verrucomicrobiae	Verrucomicrobiales	Akkermansiaceae	Akkermansia	Akkermansia sp. bin1350		Akkermansia sp. bin1350
HP_MTB_bin.1177.fa	82.2	5.38	High	58.79	9986	Bacteria	Verrucomicrobiota	Verrucomicrobiae	Verrucomicrobiales	Akkermansiaceae	Akkermansia	Akkermansia sp. bin1351		Akkermansia sp. bin1351
HP_MTB_bin.132.fa	89.53	0.34	High	58.91	25927	Bacteria	Verrucomicrobiota	Verrucomicrobiae	Verrucomicrobiales	Akkermansiaceae	Akkermansia	Akkermansia sp. bin1352		Akkermansia sp. bin1352
HP_MTB_bin.174.fa	99.8	1.87	High	58.73	27833	Bacteria	Verrucomicrobiota	Verrucomicrobiae	Verrucomicrobiales	Akkermansiaceae	Akkermansia	Akkermansia sp. bin1353		Akkermansia sp. bin1353
HP_MTB_bin.1877.fa	79.46	6.41	Medium	60.3	10708	Bacteria	Verrucomicrobiota	Verrucomicrobiae	Verrucomicrobiales	Akkermansiaceae	Akkermansia	Akkermansia sp. bin1354		Akkermansia sp. bin1354
HP_MTB_bin.2212.fa	51.68	2.97	Medium	61.35	3565	Bacteria	Verrucomicrobiota	Verrucomicrobiae	Verrucomicrobiales	Akkermansiaceae	Akkermansia	Akkermansia sp. bin1355		Akkermansia sp. bin1355
HP_MTB_bin.30.fa	95.93	1.79	High	60.68	24801	Bacteria	Verrucomicrobiota	Verrucomicrobiae	Verrucomicrobiales	Akkermansiaceae	Akkermansia	Akkermansia sp. bin1356		Akkermansia sp. bin1356
HP_MTB_bin.445.fa	95.26	0.38	High	59.55	26625	Bacteria	Verrucomicrobiota	Verrucomicrobiae	Verrucomicrobiales	Akkermansiaceae	Akkermansia	Akkermansia sp. bin1357		Akkermansia sp. bin1357
HP_MTB_bin.813.fa	62.65	0.03	Medium	57.66	26839	Bacteria	Verrucomicrobiota	Verrucomicrobiae	Verrucomicrobiales	Akkermansiaceae	Akkermansia	Akkermansia sp. bin1358		Akkermansia sp. bin1358
LPY_MTB_bin.1009.fa	83.68	3.85	High	59	10602	Bacteria	Verrucomicrobiota	Verrucomicrobiae	Verrucomicrobiales	Akkermansiaceae	Akkermansia	Akkermansia sp. bin1359		Akkermansia sp. bin1359
LPY_MTB_bin.1010.fa	54.26	5.23	Medium	59.36	3482	Bacteria	Verrucomicrobiota	Verrucomicrobiae	Verrucomicrobiales	Akkermansiaceae	Akkermansia	Akkermansia sp. bin1360		Akkermansia sp. bin1360
LPY_MTB_bin.178.fa	73.36	2.14	Medium	55.17	60610	Bacteria	Verrucomicrobiota	Verrucomicrobiae	Verrucomicrobiales	Akkermansiaceae	Akkermansia	Akkermansia sp. bin1361		Akkermansia sp. bin1361
LPY_MTB_bin.2216.fa	75.55	1.94	Medium	57.59	16964	Bacteria	Verrucomicrobiota	Verrucomicrobiae	Verrucomicrobiales	Akkermansiaceae	Akkermansia	Akkermansia sp. bin1362		Akkermansia sp. bin1362
LPY_MTB_bin.469.fa	95.53	3.35	High	55.6	30202	Bacteria	Verrucomicrobiota	Verrucomicrobiae	Verrucomicrobiales	Akkermansiaceae	Akkermansia	Akkermansia sp. bin1363		Akkermansia sp. bin1363
LPY_MTB_bin.50.fa	97.67	0.02	High	59.33	47496	Bacteria	Verrucomicrobiota	Verrucomicrobiae	Verrucomicrobiales	Akkermansiaceae	Akkermansia	Akkermansia sp. bin1364		Akkermansia sp. bin1364
LPY_MTB_bin.790.fa	61.52	2.04	Medium	60.74	5557	Bacteria	Verrucomicrobiota	Verrucomicrobiae	Verrucomicrobiales	Akkermansiaceae	Akkermansia	Akkermansia sp. bin1365		Akkermansia sp. bin1365
LPY_MTB_bin.791.fa	86.86	1.74	High	62.38	19741	Bacteria	Verrucomicrobiota	Verrucomicrobiae	Verrucomicrobiales	Akkermansiaceae	Akkermansia	Akkermansia sp. bin1366		Akkermansia sp. bin1366
LP_MTB_bin.1125.fa	95.79	1.28	High	59.24	29111	Bacteria	Verrucomicrobiota	Verrucomicrobiae	Verrucomicrobiales	Akkermansiaceae	Akkermansia	Akkermansia sp. bin1367		Akkermansia sp. bin1367
LP_MTB_bin.2551.fa	99.16	1.69	High	58.35	22558	Bacteria	Verrucomicrobiota	Verrucomicrobiae	Verrucomicrobiales	Akkermansiaceae	Akkermansia	Akkermansia sp. bin1368		Akkermansia sp. bin1368
LP_MTB_bin.2607.fa	53.66	0.79	Medium	58.69	3945	Bacteria	Verrucomicrobiota	Verrucomicrobiae	Verrucomicrobiales	Akkermansiaceae	Akkermansia	Akkermansia sp. bin1369		Akkermansia sp. bin1369
LP_MTB_bin.2684.fa	71.66	1.5	Medium	60.4	6374	Bacteria	Verrucomicrobiota	Verrucomicrobiae	Verrucomicrobiales	Akkermansiaceae	Akkermansia	Akkermansia sp. bin1370		Akkermansia sp. bin1370
LP_MTB_bin.2737.fa	95.98	2.86	High	57.32	31325	Bacteria	Verrucomicrobiota	Verrucomicrobiae	Verrucomicrobiales	Akkermansiaceae	Akkermansia	Akkermansia sp. bin1371		Akkermansia sp. bin1371
LP_MTB_bin.510.fa	55.62	1.56	Medium	61.03	4570	Bacteria	Verrucomicrobiota	Verrucomicrobiae	Verrucomicrobiales	Akkermansiaceae	Akkermansia	Akkermansia sp. bin1372		Akkermansia sp. bin1372
LP_MTB_bin.804.fa	90.23	0.46	High	56.18	63159	Bacteria	Verrucomicrobiota	Verrucomicrobiae	Verrucomicrobiales	Akkermansiaceae	Akkermansia	Akkermansia sp. bin1373		Akkermansia sp. bin1373
LP_MTB_bin.867.fa	50.35	2.87	Medium	55.7	4147	Bacteria	Verrucomicrobiota	Verrucomicrobiae	Verrucomicrobiales	Akkermansiaceae	Akkermansia	Akkermansia sp. bin1374		Akkermansia sp. bin1374
LP_MTB_bin.949.fa	94.83	3.29	High	57.85	31564	Bacteria	Verrucomicrobiota	Verrucomicrobiae	Verrucomicrobiales	Akkermansiaceae	Akkermansia	Akkermansia sp. bin1375		Akkermansia sp. bin1375
LP_MXB_maxbin2_bins.0226.fa	85.92	0.41	High	59.85	34733	Bacteria	Verrucomicrobiota	Verrucomicrobiae	Verrucomicrobiales	Akkermansiaceae	Akkermansia	Akkermansia sp. bin1376		Akkermansia sp. bin1376
MP_MTB_bin.1275.fa	84.08	0.15	High	57.17	26239	Bacteria	Verrucomicrobiota	Verrucomicrobiae	Verrucomicrobiales	Akkermansiaceae	Akkermansia	Akkermansia sp. bin1377		Akkermansia sp. bin1377
MP_MTB_bin.1772.fa	97.03	0.28	High	60.58	59127	Bacteria	Verrucomicrobiota	Verrucomicrobiae	Verrucomicrobiales	Akkermansiaceae	Akkermansia	Akkermansia sp. bin1378		Akkermansia sp. bin1378
MP_MTB_bin.1978.fa	96.04	0.03	High	58.62	23118	Bacteria	Verrucomicrobiota	Verrucomicrobiae	Verrucomicrobiales	Akkermansiaceae	Akkermansia	Akkermansia sp. bin1379		Akkermansia sp. bin1379
MP_MTB_bin.2310.fa	84.41	2.76	High	60.35	27011	Bacteria	Verrucomicrobiota	Verrucomicrobiae	Verrucomicrobiales	Akkermansiaceae	Akkermansia	Akkermansia sp. bin1380		Akkermansia sp. bin1380
MP_MTB_bin.2365.fa	97.96	1.32	High	57.06	64161	Bacteria	Verrucomicrobiota	Verrucomicrobiae	Verrucomicrobiales	Akkermansiaceae	Akkermansia	Akkermansia sp. bin1381		Akkermansia sp. bin1381
MP_MXB_maxbin2_bins.0673.fa	99.66	1.58	High	59.07	19491	Bacteria	Verrucomicrobiota	Verrucomicrobiae	Verrucomicrobiales	Akkermansiaceae	Akkermansia	Akkermansia sp. bin1382		Akkermansia sp. bin1382

## Sheet: Microbial urease
MAGs	Urease gene
	ureD	ureA	ureB	ureC	ureE	ureF	ureG
	K03190	K01430	K01429	K01428	K03187	K03188	K03189
CAG-485 sp. bin1032	1	1	1	2	1	1	1
CAG-485 sp. bin1035	2	0	0	2	2	2	2
CAG-485 sp022510445 bin1158	1	0	0	0	0	0	1
CAG-485 sp. bin1151	1	1	1	1	1	1	1
CAG-485 sp. bin979	1	1	1	1	1	1	1
CAG-485 sp. bin968	2	2	2	2	2	2	2
CAG-485 sp. bin1126	1	1	1	1	1	1	1
Butyribacter sp. bin223	1	1	0	1	1	1	1
CAG-485 sp. bin1030	1	0	0	1	1	1	1
CAG-485 sp. bin1130	1	1	1	1	1	1	1
CAG-873 sp. bin1189	1	1	1	1	1	1	1
CAG-485 sp. bin1081	1	1	1	1	0	1	1
Alistipes sp. bin1257	1	1	1	2	1	1	1
CAG-485 sp. bin1050	1	1	1	1	0	0	1
CAG-485 sp. bin1120	1	1	1	1	1	1	1
CAG-485 sp. bin976	1	1	1	1	1	1	1
CAG-485 sp. bin1145	2	2	2	2	2	2	2
Amulumruptor sp. bin959	1	1	1	1	1	1	1
CAG-485 sp. bin1143	2	1	1	3	2	2	2
CAG-485 sp. bin1106	1	1	1	1	1	1	1
CAG-485 sp. bin1070	1	1	1	1	1	1	1
Desulfovibrionaceae sp. bin1316	1	1	1	1	1	1	1
CAG-485 sp. bin1075	0	2	1	1	0	0	0
Alistipes sp. bin1244	1	1	1	1	1	1	1
CAG-485 sp. bin1040	1	1	1	1	1	1	1
UBA644 sp. bin872	0	1	0	0	0	0	0
CAG-485 sp. bin967	1	1	1	1	1	1	1
CAG-485 sp. bin971	1	1	1	1	1	1	1
CAG-485 sp. bin1019	1	1	1	1	1	1	1
Alistipes sp. bin1253	1	1	1	1	1	1	1
Bilophila sp. bin1318	2	1	1	1	1	1	1
CAG-485 sp. bin1152	2	2	2	2	2	2	2
CAG-485 sp. bin1108	1	1	1	1	1	1	1
CAG-590 sp. bin233	1	0	0	1	1	1	1
Alistipes sp022511295 bin1264	1	1	1	1	1	1	1
CAG-485 sp. bin1121	1	0	0	1	1	1	1
Alistipes sp. bin1251	0	1	1	1	1	0	0
Alistipes sp. bin1246	1	1	1	1	0	0	1
CAG-485 sp. bin999	2	1	1	1	1	1	1
CAG-485 sp. bin986	1	1	1	1	1	1	1
CAG-485 sp. bin1104	1	1	1	1	1	1	1
CAG-485 sp. bin992	1	1	1	1	1	1	1
CAG-485 sp. bin1041	3	0	0	2	3	3	3
CAG-485 sp. bin1091	1	1	1	1	1	1	1
CAG-485 sp. bin974	1	1	1	1	1	1	1
CAG-485 sp. bin1136	1	1	1	1	1	1	1
CAG-485 sp. bin1082	2	0	0	0	0	0	1
CAG-485 sp. bin1142	1	1	1	1	1	1	1
CAG-485 sp. bin984	2	1	1	1	1	1	2
CAG-485 sp. bin1087	2	0	0	2	2	2	3
CAG-485 sp. bin1051	1	1	1	1	1	1	1
Mailhella sp. bin1322	2	1	1	2	1	1	2
CAG-485 sp. bin1140	1	1	1	1	1	1	1
JAFLTL01 sp022510505 bin1214	1	0	1	1	1	1	1
CAG-873 sp. bin1179	1	1	1	1	1	1	1
CAG-485 sp. bin991	1	1	1	1	1	1	1
MGBC111451 sp. bin282	0	0	0	1	0	0	0
CAG-485 sp. bin1021	1	1	1	1	1	1	1
JAFLTL01 sp. bin1213	1	1	1	1	1	1	1
CAG-485 sp. bin1028	1	1	1	1	1	1	1
CAG-485 sp. bin1023	1	1	1	1	1	1	1
Alistipes sp. bin1263	1	1	1	1	1	2	2
CAG-485 sp. bin998	0	1	0	0	0	0	0
CAG-485 sp. bin1074	1	1	1	1	1	1	1
JAFLTL01 sp. bin1209	1	1	1	1	1	1	1
CAG-485 sp. bin1059	1	1	1	2	1	1	1
Alistipes sp. bin1232	1	1	1	1	1	1	1
CAG-485 sp. bin1049	1	1	1	1	1	1	1
Paramuribaculum sp. bin1219	1	2	1	1	1	1	1
CAG-485 sp. bin1139	1	1	1	1	1	2	1
Coprobacter sp. bin957	1	1	1	1	1	1	1
Alistipes sp. bin1245	1	1	1	1	1	1	1
CAG-485 sp. bin1068	1	1	1	1	1	1	1
CAG-485 sp. bin1085	1	1	1	1	1	1	1
CAG-485 sp. bin1090	1	1	1	1	1	1	1
CAG-485 sp. bin1127	1	1	1	1	1	1	1
CAG-485 sp. bin1039	1	0	0	0	0	0	1
CAG-485 sp. bin1113	0	1	1	1	0	0	0
Alistipes sp. bin1242	1	1	1	1	1	1	1
CAG-485 sp. bin1001	1	1	1	1	1	1	1
CAG-485 sp. bin1125	1	1	1	1	1	1	1
CAG-485 sp. bin1004	2	0	0	1	1	1	1
CAG-485 sp. bin1149	1	1	1	1	1	1	1
CAG-485 sp. bin1088	0	1	1	1	0	0	0
CAG-485 sp. bin966	1	1	1	1	1	1	1
CAG-485 sp. bin1024	1	1	1	1	1	1	1
CAG-485 sp. bin1123	1	1	1	1	1	1	1
CAG-485 sp. bin964	1	1	1	1	1	1	1
CAG-485 sp. bin989	1	1	1	1	1	1	1
CAG-485 sp. bin1117	1	1	1	1	1	1	1
Alistipes sp. bin1233	1	1	1	2	1	1	1
CAG-485 sp. bin1069	1	1	1	1	1	1	1
CAG-485 sp. bin1057	1	2	2	2	1	1	1
CAG-485 sp. bin1053	1	1	1	1	1	1	1
CAG-485 sp. bin1008	1	1	1	1	1	1	1
CAG-485 sp. bin1096	1	1	1	2	1	1	1
CAG-485 sp. bin1018	1	1	1	1	1	1	1
CAG-485 sp. bin1016	1	2	2	1	1	1	1
CAG-485 sp. bin1100	2	1	1	1	1	1	1
CAG-485 sp. bin1147	1	1	1	1	1	1	1
CAG-485 sp. bin988	1	1	1	1	1	1	1
CAG-485 sp. bin1009	1	1	1	1	1	1	1
CAG-485 sp. bin1122	1	1	1	1	1	1	1
CAG-873 sp. bin1162	1	1	1	2	1	1	1
CAG-485 sp. bin987	1	1	0	0	0	0	1
CAG-485 sp. bin1094	1	1	1	1	1	1	1
Alistipes sp. bin1252	1	1	1	2	1	1	1
CAG-485 sp. bin1089	1	1	1	1	1	2	1
CAG-873 sp. bin1167	1	1	1	1	1	1	1
CAG-485 sp022509085 bin1154	1	1	1	1	1	1	1
CAG-485 sp. bin1063	1	1	1	1	1	1	1
Alistipes sp. bin1254	0	1	1	0	0	0	0
CAG-485 sp. bin977	1	1	1	1	1	1	1
CAG-485 sp. bin1061	2	1	1	2	2	2	2
MGBC163016 sp. bin1	1	0	0	1	1	1	1
CAG-485 sp. bin1095	1	1	1	2	1	1	1
JAFLTL01 sp. bin1211	1	1	1	1	1	1	1
CAG-485 sp. bin1077	1	1	1	1	1	1	1
Alistipes sp. bin1258	1	1	1	1	1	1	1
CAG-485 sp. bin1047	1	1	1	1	1	1	1
CAG-485 sp. bin1114	1	1	1	1	1	1	1
Alistipes sp. bin1255	1	1	1	1	1	1	1
CAG-485 sp. bin1055	1	1	1	1	1	1	1
CAG-485 sp. bin1026	1	1	1	1	1	1	1
CAG-485 sp. bin1006	1	1	0	1	1	1	1
CAG-873 sp. bin1186	1	1	1	1	1	1	1
CAG-485 sp. bin981	1	1	1	2	1	1	1
CAG-485 sp. bin1010	1	1	1	1	1	1	1
CAG-485 sp. bin1103	1	1	1	1	1	1	1
CAG-485 sp. bin1042	1	1	1	1	1	1	1
Alistipes sp. bin1236	1	1	1	1	1	1	1
CAG-485 sp. bin1131	1	1	1	1	1	1	1
CAG-485 sp. bin1079	1	1	1	1	1	1	1
CAG-485 sp. bin1034	1	1	1	1	1	1	1
CAG-485 sp. bin1011	1	2	1	1	1	1	1
Butyribacter sp. bin221	0	0	0	1	0	0	0
CAG-485 sp. bin1153	2	1	1	1	1	2	2
CAG-485 sp. bin1067	0	1	1	1	0	0	0
CAG-485 sp. bin1080	1	1	1	1	1	1	1
JAFLTL01 sp. bin1208	1	0	1	1	1	1	1
CAG-485 sp. bin1013	0	2	2	3	2	2	0
CAG-485 sp. bin1037	1	2	1	1	1	1	1
CAG-485 sp. bin965	1	1	1	1	1	1	1
JAFLTL01 sp. bin1212	1	1	1	1	1	1	1
CAG-485 sp. bin1058	1	1	1	1	1	1	2
Alistipes sp. bin1248	1	1	1	1	1	1	1
CAG-485 sp. bin1015	1	1	1	1	1	1	1
CAG-485 sp. bin1137	0	1	1	1	1	0	0
CAG-485 sp. bin973	1	1	1	2	1	1	1
CAG-485 sp. bin1014	1	1	1	3	1	1	1
CAG-485 sp. bin1045	1	1	1	1	1	1	1
CAG-485 sp. bin1083	1	1	1	1	1	1	1
Alistipes sp. bin1241	1	1	1	1	1	1	1
CAG-485 sp. bin1109	1	1	1	1	1	1	1
CAG-485 sp. bin1000	1	0	0	1	1	1	1
CAG-485 sp. bin962	0	1	1	1	1	1	0
CAG-485 sp. bin1043	0	1	1	1	0	0	0
Alistipes sp. bin1239	2	1	1	1	1	1	1
CAG-485 sp. bin1097	1	0	0	1	1	1	1
CAG-485 sp. bin1134	1	1	1	1	1	1	1
CAG-485 sp. bin1052	1	1	1	1	1	1	1
CAG-485 sp022509145 bin1155	1	0	0	1	1	1	1
CAG-485 sp. bin1133	1	1	1	1	1	1	1
CAG-485 sp. bin1048	1	1	1	1	1	1	1
CAG-485 sp. bin1148	1	1	1	1	1	1	1
CAG-485 sp. bin1002	1	1	1	1	1	1	1
CAG-485 sp. bin969	1	1	1	1	1	1	1
CAG-485 sp. bin1092	1	1	1	2	1	1	1
Alistipes sp. bin1238	1	1	1	1	1	1	1
CAG-485 sp. bin1101	1	1	1	1	1	1	1
Alistipes sp. bin1231	2	1	1	1	0	1	1
CAG-485 sp. bin1150	1	1	1	1	1	1	1
CAG-485 sp. bin1007	1	1	1	1	1	1	1
CAG-485 sp. bin1093	1	1	1	1	1	1	1
CAG-485 sp. bin997	1	1	1	1	1	1	1
CAG-485 sp. bin1029	1	1	1	1	0	1	1
Alistipes sp. bin1256	1	1	1	1	1	1	1
CAG-873 sp. bin1188	1	1	1	1	1	1	1
CAG-485 sp. bin1073	1	1	1	1	1	1	1
CAG-485 sp. bin1012	1	1	1	1	1	1	1
CAG-485 sp. bin1132	1	1	1	1	1	1	1
CAG-485 sp022509165 bin1156	1	1	1	1	1	1	1
CAG-485 sp. bin1036	1	1	1	1	1	1	1
#N/A	0	1	1	0	0	0	0
Bilophila sp. bin1317	1	1	1	2	1	1	1
Alistipes sp. bin1262	1	1	1	1	1	1	1
CAG-485 sp. bin1098	1	1	1	1	1	1	1
MGBC111451 sp. bin283	0	0	0	1	0	0	0
CAG-485 sp. bin1060	1	1	1	1	1	1	1
Alistipes sp. bin1240	1	1	1	1	1	1	2
CAG-873 sp. bin1199	0	0	0	1	0	0	0
CAG-485 sp. bin1078	1	1	1	1	1	1	1
Alistipes sp. bin1237	0	1	1	1	0	0	0
CAG-485 sp. bin1118	1	1	1	1	1	1	1
Alistipes sp. bin1260	1	1	1	1	1	1	1
CAG-485 sp. bin1115	1	1	1	1	1	1	1
