# Supplementary material for: Increased urea nitrogen salvaging by a remodeled gut microbiota helps nonhibernating pikas maintain protein homeostasis during winter
Source: PLoS Biol. 2025 Oct 16;23(10):e3003436. doi: 10.1371/journal.pbio.3003436 (PMC12530534; doi:10.1371/journal.pbio.3003436)
Supplement: S3 Dataset — This file contains the results of the differential abundance analysis of MAGs for three separate comparisons: High-protein (HP) versus Low-protein (LP) diet groups; Medium-protein (MP) versus Low-protein (LP) diet groups; Low-protein (LP) versus Supplementation of the diet with yak fecal bacteria (LPY) groups. The relative abundance of MAGs between two groups was tested with the nonparametric Wilcoxon test with an FDR-corrected p-value. (XLSX) [file pbio.3003436.s014.xlsx]

## Sheet: Differ MAG (HP VS. LP)
Different MAG	HP pika		LP pika		FDR	Log (Fold Change)
	Average relative abundance	SEM	Average relative abundance	SEM
Alistipes sp. bin1253	0	0	0.161486	0.109631	0.002889	7.3375
Alistipes sp. bin1248	0	0	0.108167	0.0598445	0.013454	6.76377
CAG-485 sp. bin1085	0	0	0.0839751	0.0499172	0.00726	6.39618
CAG-485 sp. bin1077	0	0	0.0668919	0.048603	0.044133	6.0745
RUG14199 sp. bin487	0.00199169	0.00199169	0.169635	0.0688429	0.043652	5.89009
Acetatifactor sp. bin192	0.0155177	0.0109036	0.761696	0.392763	0.013922	5.54961
CAG-485 sp. bin1023	0	0	0.0459851	0.0172997	0.025326	5.53481
RGIG7114 sp. bin614	0.00402794	0.00402794	0.217466	0.0506466	5.23e-05	5.471
RGIG7114 sp. bin613	0.00421468	0.00421468	0.21142	0.0621597	0.001487	5.37639
UBA3282 sp. bin347	0.0122599	0.0122599	0.538117	0.228074	0.00237	5.35678
CAG-485 sp. bin1018	0	0	0.0371929	0.0221267	0.013454	5.23622
Akkermansia sp. bin1368	0.00199203	0.00199203	0.0913503	0.0379237	0.011082	4.99773
JAMPGF01 sp. bin566	0.00439567	0.00439567	0.162217	0.0470396	0.002753	4.94491
CAG-485 sp. bin1052	0	0	0.0301119	0.0117545	0.038409	4.93602
UBA3282 sp. bin318	0.0145736	0.00960691	0.36216	0.17298	0.002852	4.5628
RUG12372 sp. bin907	0.00184232	0.00184232	0.0619609	0.0179037	0.003687	4.5111
Acutalibacter sp. bin397	0.00561399	0.00561399	0.130297	0.0581612	0.012601	4.32905
UBA3282 sp. bin322	0.0743586	0.0743586	1.49239	0.778918	0.038553	4.31035
JAMPGF01 sp. bin562	0.00445184	0.00445184	0.0986178	0.0218631	0.003722	4.21232
UBA7477 sp. bin855	0.0166224	0.014259	0.306699	0.186238	0.034241	4.14313
CAG-485 sp. bin1078	0.00950167	0.00638414	0.172496	0.067508	0.019328	4.07472
Ruminiclostridium_E sp. bin753	0.0111526	0.00793697	0.195334	0.0897111	0.034371	4.03845
Angelakisella sp. bin658	0.00903872	0.00903872	0.158032	0.0452116	0.016141	3.99692
UBA3282 sp. bin341	0.0103804	0.0103804	0.172974	0.0821801	0.00237	3.94292
UMGS1307 sp. bin504	0.00768946	0.00768946	0.126946	0.0408691	0.008688	3.89255
Ruminiclostridium_E sp. bin756	0.00522729	0.00522729	0.0878987	0.0605199	0.03415	3.85456
UBA3282 sp. bin349	0.0152919	0.0152919	0.225918	0.116643	0.002282	3.80549
UBA3282 sp. bin339	0.0216111	0.0216111	0.311211	0.161893	0.03415	3.79253
Ruminococcaceae sp. bin642	0.0099466	0.00651255	0.144624	0.0782635	0.04272	3.75957
Enterenecus sp. bin542	0.0157473	0.0110099	0.210318	0.0365856	0.000961	3.67227
Cryptobacteroides sp. bin1275	0.0187204	0.0133488	0.238227	0.0850136	0.018454	3.61374
RGIG8773 sp. bin741	0.00570772	0.00570772	0.0771152	0.0166574	0.006897	3.55026
Acutalibacter sp. bin392	0.0065728	0.00438582	0.0821208	0.0221608	0.003491	3.48947
CAG-485 sp. bin1060	0.0128175	0.00839365	0.149733	0.0884208	0.038588	3.46537
CAG-873 sp. bin1181	0.0110953	0.00675902	0.128558	0.0638088	0.007399	3.45534
UBA3282 sp. bin331	0.00670483	0.00670483	0.0803417	0.0247592	0.035186	3.41039
Bilophila sp. bin1317	0.064465	0.0151377	0.167489	0.0563839	0.046546	1.37747
Mailhella sp. bin1322	0.0688583	0.00525373	0.131311	0.0208486	0.026768	0.931282
Ventricola sp. bin120	0.0386343	0.0143138	0.00310657	0.00310657	0.047723	-3.28778
Lawsonibacter sp. bin582	0.278998	0.119775	0.0250857	0.0143825	0.014738	-3.44046
UBA4334 sp. bin949	0.55241	0.142033	0.048206	0.0262117	0.002138	-3.50357
Coproplasma sp. bin40	0.494885	0.240013	0.033219	0.033219	0.012618	-3.85987
UBA3282 sp. bin356	0.0673872	0.0182838	0.00342297	0.00342297	0.004515	-3.97342
Rikenella sp022511025 bin1266	0.178227	0.0943981	0.010474	0.00804454	0.047002	-3.99108
Alistipes sp. bin1256	0.133523	0.0665041	0.0072393	0.00510944	0.018376	-4.06422
RUG806 sp. bin434	0.0806255	0.0302419	0.00402577	0.00264444	0.047002	-4.0819
RGIG8523 sp. bin898	0.083622	0.036951	0.00357562	0.00357562	0.026662	-4.23826
SFTH01 sp. bin76	0.120973	0.0682086	0.00455916	0.00455916	0.023127	-4.47946
UBA11524 sp. bin93	0.692669	0.563773	0.0275946	0.0117918	0.019369	-4.6238
Butyribacter sp. bin223	0.0619868	0.0284296	0	0	0.006019	-5.9597
NK4A136 sp. bin290	0	0	0.624568	0.298278	0.004225	9.28758
UBA3282 sp. bin325	0	0	0.611067	0.437981	0.004225	9.25607
UBA3282 sp. bin344	0	0	0.53196	0.408947	0.004225	9.05619
CAG-485 sp. bin1056	0	0	0.445776	0.278263	0.001418	8.80058
UBA11524 sp. bin104	0	0	0.410515	0.234387	0.013454	8.68305
Acetatifactor sp. bin198	0	0	0.28596	0.145429	0.011026	8.16156
Eubacterium_R sp. bin412	0	0	0.272129	0.241995	0.013454	8.09079
UBA3282 sp. bin342	0	0	0.242235	0.094843	0.001229	7.92175
CAG-115 sp. bin676	0	0	0.233354	0.101465	0.003037	7.86792
CAG-115 sp. bin672	0	0	0.210513	0.172221	0.040224	7.72204
UBA3282 sp. bin354	0	0	0.18008	0.0577443	0.000327	7.49349
NK4A136 sp. bin289	0	0	0.174485	0.139403	0.013454	7.45109
Acetatifactor sp. bin158	0	0	0.165174	0.0719044	0.019751	7.37112
Acetatifactor sp. bin179	0	0	0.154139	0.0729256	0.00789	7.27043
Acetatifactor sp. bin191	0	0	0.137062	0.0597906	0.013454	7.10394
CAG-115 sp. bin681	0	0	0.133465	0.0665837	0.001229	7.06301
Ruminococcaceae sp. bin643	0	0	0.126351	0.106875	0.013454	6.98699
UBA3855 sp. bin839	0	0	0.123282	0.0875362	0.013454	6.95166
CAG-590 sp. bin228	0	0	0.112274	0.0645	0.036574	6.81569
UBA3282 sp. bin328	0	0	0.108383	0.0231371	0.002092	6.76
UBA3282 sp. bin335	0	0	0.102738	0.0399129	0.004225	6.68808
JAMPGF01 sp. bin563	0	0	0.0993378	0.0359062	0.003865	6.63608
Ruminiclostridium_E sp. bin757	0	0	0.0976082	0.0470503	0.004225	6.61446
Eubacterium_R sp. bin413	0	0	0.0945693	0.0491446	0.038409	6.57091
JAMPGF01 sp. bin565	0	0	0.0914178	0.0328834	0.003709	6.51638
Coproplasma sp. bin36	0	0	0.0837387	0.0508701	0.004225	6.39427
JAMPGF01 sp. bin560	0	0	0.0789466	0.0174619	0.004705	6.30509
Gastranaerophilaceae sp. bin1295	0	0	0.0767793	0.0446288	0.013454	6.27201
JAMPGF01 sp. bin564	0	0	0.0684296	0.0153171	0.003275	6.09918
UBA3282 sp. bin350	0	0	0.0679302	0.030548	0.013454	6.09656
Ruminococcaceae sp. bin639	0	0	0.0679814	0.04316	0.016665	6.095
Alistipes sp. bin1249	0	0	0.0647731	0.0288003	0.008341	6.02288
UBA3282 sp. bin314	0	0	0.0599201	0.0136529	0.008907	5.90797
UBA2882 sp. bin301	0	0	0.0561717	0.0438521	0.013454	5.82456
CAG-590 sp. bin227	0	0	0.0562856	0.0180085	0.036574	5.82427
CAG-115 sp. bin674	0	0	0.0542533	0.0216063	0.016665	5.77158
UBA3282 sp. bin307	0	0	0.0465501	0.00844263	0.008907	5.54458
CAG-590 sp. bin229	0	0	0.0420816	0.0164923	0.046267	5.40792
RGIG8773 sp. bin738	0	0	0.0402906	0.0153396	0.036336	5.34574
CAG-115 sp. bin683	0	0	0.0361781	0.0242943	0.040224	5.20176
RF16 sp. bin1226	0	0	0.0341943	0.0264197	0.040224	5.12182
CAG-485 sp. bin1027	0	0	0.0222691	0.0118873	0.040224	4.5169
QAMM01 sp. bin732	0	0	0.0163676	0.00589065	0.042243	4.06545
UBA3282 sp. bin343	0.213157	0.210121	2.03098	1.58503	0.017593	3.24721
Enterenecus sp. bin539	0.011262	0.00737633	0.11077	0.0129	0.00245	3.20502
Acetatifactor sp. bin173	0.00851175	0.00851175	0.0843063	0.0208382	0.015202	3.16908
Enterenecus sp. bin534	0.0116639	0.0077345	0.111533	0.0139377	0.002907	3.16745
Acetatifactor sp. bin184	0.00720755	0.00720755	0.0709466	0.0271957	0.044195	3.13893
RF16 sp. bin1224	0.00705565	0.00705565	0.0664199	0.0280143	0.03415	3.07423
UBA3282 sp. bin315	0.0196933	0.0196933	0.171736	0.0347196	0.007801	3.06275
Acutalibacter sp. bin391	0.0137179	0.0110156	0.11798	0.0512007	0.021861	3.02915
Acetatifactor sp. bin195	0.0173955	0.0134381	0.140826	0.0285856	0.029038	2.95751
CAG-272 sp. bin470	0.00314489	0.00314489	0.0307436	0.0119416	0.026662	2.95255
UBA3282 sp. bin348	0.0523532	0.0367598	0.406893	0.068953	0.002081	2.93778
Acetatifactor sp. bin188	0.0202818	0.0151253	0.159028	0.0423369	0.01155	2.91977
CAG-115 sp. bin680	0.0127052	0.0127052	0.101679	0.0559461	0.029163	2.90798
Acetatifactor sp. bin194	0.0318801	0.015529	0.241358	0.117556	0.036677	2.898
Enterenecus sp. bin537	0.0574503	0.0139129	0.405208	0.12062	0.002349	2.81514
UBA3282 sp. bin305	0.0105912	0.00834494	0.0766265	0.0156325	0.01416	2.75863
UBA3282 sp. bin371	0.0256475	0.0256475	0.175226	0.0692359	0.012403	2.72599
Enterenecus sp. bin541	0.0490801	0.0139242	0.319165	0.118093	0.001391	2.69376
Acetatifactor sp. bin165	0.0402067	0.0141546	0.240234	0.0881062	0.040116	2.56629
Dysosmobacter sp. bin524	0.0260786	0.0119305	0.157043	0.0204306	0.001475	2.56282
Pelethomonas sp. bin601	0.0616584	0.00701654	0.356502	0.130958	0.000708	2.53154
Acetatifactor sp. bin204	0.0332103	0.0203197	0.19502	0.0658851	0.031773	2.52795
Enterenecus sp. bin538	0.0215816	0.00906229	0.122618	0.0233795	0.001765	2.47325
Acetatifactor sp. bin160	0.027049	0.016119	0.151948	0.0398891	0.034403	2.45816
Acetatifactor sp. bin181	0.0288978	0.0148477	0.150036	0.0323873	0.011872	2.34661
Pelethomonas sp. bin599	0.0359205	0.00921076	0.176711	0.0103194	0.000257	2.2885
Lawsonibacter sp. bin571	0.0432809	0.0207503	0.206731	0.0337601	0.008572	2.23938
UBA3282 sp. bin351	0.124184	0.103309	0.585306	0.152945	0.011594	2.22833
UBA3282 sp. bin329	0.0253277	0.014056	0.117444	0.0371202	0.041839	2.17955
Enterenecus sp. bin540	0.0331237	0.0111752	0.150117	0.0185344	0.002324	2.16391
Lawsonibacter sp. bin569	0.0380335	0.0170346	0.166079	0.0465002	0.026397	2.10768
Enterenecus sp. bin533	0.0437459	0.0121281	0.185405	0.0213869	0.007817	2.07524
Dysosmobacter sp. bin531	0.0387969	0.0288667	0.166194	0.0343263	0.028511	2.07123
UBA3282 sp. bin330	0.0468947	0.0468947	0.199806	0.0932707	0.016026	2.06623
Pelethomonas sp. bin598	0.0425253	0.0157013	0.177177	0.0281737	0.003343	2.04614
Lawsonibacter sp. bin574	0.0448351	0.0208172	0.186154	0.0284825	0.011811	2.0378
Pelethomonas sp. bin604	0.0735789	0.0203964	0.299758	0.0802498	0.020879	2.02154
UBA3282 sp. bin374	0.0597533	0.0427844	0.244054	0.0515851	0.016339	2.01285
Pelethomonas sp. bin594	0.074448	0.0129738	0.297774	0.0479502	0.003882	1.99991
Acetatifactor sp. bin166	0.0504721	0.0259201	0.202153	0.0327623	0.046221	1.98767
Pelethomonas sp. bin603	0.0518061	0.0176497	0.204152	0.0306132	0.004727	1.96804
Unclassified sp. bin1386	0.0354	0.0153974	0.137223	0.0201727	0.003345	1.93447
Pelethomonas sp. bin611	0.112974	0.0332354	0.423901	0.077126	0.003027	1.90773
Enterenecus sp. bin536	0.041978	0.0127195	0.154345	0.0175164	0.005576	1.86989
Dysosmobacter sp. bin526	0.147585	0.0731264	0.527775	0.132492	0.008731	1.83716
UBA3282 sp. bin345	0.0538459	0.0433383	0.193482	0.0463597	0.005105	1.82534
Lawsonibacter sp. bin577	0.106038	0.0381251	0.374045	0.0693359	0.032292	1.81523
Enterenecus sp. bin535	0.0373344	0.0141362	0.130679	0.0197069	0.021931	1.79303
Lawsonibacter sp. bin567	0.076631	0.0315318	0.263346	0.0384146	0.04236	1.77391
MGBC131033 sp. bin284	0.0185614	0.0138439	0.0642067	0.0147776	0.020427	1.73607
Lawsonibacter sp. bin579	0.0522397	0.0187398	0.170575	0.039885	0.026619	1.69686
Dysosmobacter sp. bin519	0.0988488	0.0327496	0.317884	0.0688612	0.016364	1.68338
Lawsonibacter sp. bin570	0.0925109	0.0314105	0.292655	0.0351523	0.032292	1.65761
Lawsonibacter sp. bin572	0.0736384	0.0288739	0.22938	0.0363568	0.038834	1.63432
Acetatifactor sp. bin168	0.0612589	0.0197998	0.184226	0.0176677	0.007274	1.57968
Enterenecus sp. bin532	0.0482583	0.00932068	0.143108	0.0152279	0.002477	1.56453
Lawsonibacter sp. bin576	0.0862619	0.0466852	0.252877	0.0757209	0.032164	1.54538
UBA3282 sp. bin340	0.0851591	0.0445507	0.249259	0.0566387	0.035006	1.53959
Dysosmobacter sp. bin523	0.0925292	0.0353778	0.260575	0.0463422	0.035432	1.48983
DXYV01 sp. bin514	0.0417253	0.00823092	0.110433	0.0139806	0.003882	1.39986
Dysosmobacter sp. bin521	0.122869	0.0639222	0.31935	0.0976243	0.029512	1.37508
Pelethomonas sp. bin596	0.135204	0.0353237	0.322949	0.0441153	0.012558	1.25617
UBA3282 sp. bin308	0.157018	0.119572	0.35661	0.0850339	0.032345	1.17998
Pelethomonas sp. bin609	0.0826625	0.0353675	0.168037	0.0140596	0.006664	1.0213
Ruminiclostridium_E sp. bin758	0.0274897	0.0274897	0.0492745	0.013776	0.019732	0.800397
Cryptobacteroides sp022508605 bin1288	0.0300525	0.0300525	0.0477812	0.00991613	0.013922	0.631324
RGIG7114 sp. bin615	0.180531	0.15534	0.254675	0.0494332	0.012313	0.492418
UBA3282 sp. bin366	0.188392	0.132561	0.255782	0.0579153	0.043507	0.436393
RUG12372 sp. bin908	0.164565	0.0273129	0.0997565	0.00885987	0.029437	-0.723266
UBA4372 sp. bin952	0.633258	0.118525	0.260444	0.0554027	0.010023	-1.28182
UBA4372 sp022508635 bin953	1.08928	0.251251	0.386803	0.0714339	0.026667	-1.4937
Prevotella sp. bin916	0.473882	0.113001	0.152709	0.0330993	0.044121	-1.63256
UBA3282 sp. bin361	0.0796898	0.0187678	0.0238335	0.00918186	0.044006	-1.71371
CALXGH01 sp. bin513	0.0485071	0.017888	0.0143253	0.00445121	0.022401	-1.72235
UBA4334 sp. bin946	0.227371	0.0740835	0.0645979	0.0211889	0.032521	-1.81071
Prevotella sp. bin924	0.655229	0.11363	0.179984	0.101701	0.009447	-1.86313
Prevotella sp. bin923	0.289625	0.0701978	0.0756353	0.0300585	0.021478	-1.93229
Prevotella sp. bin914	0.276853	0.108329	0.0678059	0.0265204	0.046492	-2.02433
SFTH01 sp. bin75	0.174027	0.0477691	0.0378287	0.00696273	0.01651	-2.197
CAG-485 sp. bin1150	0.824944	0.581894	0.162024	0.0526771	0.044121	-2.34697
RGIG7265 sp. bin432	0.0558967	0.0160895	0.0096827	0.0070454	0.008079	-2.42487
Eubacterium_R sp. bin416	0.459978	0.11504	0.0817791	0.0582357	0.026027	-2.48078
Prevotella sp. bin931	0.976124	0.473881	0.15058	0.0472321	0.016364	-2.69534
Faecousia sp. bin555	0.140271	0.0606096	0.0197044	0.0108476	0.012569	-2.78657
Pullibacteroides sp022510485 bin1222	0.106551	0.0348706	0.01441	0.00735545	0.007012	-2.82515
Prevotella sp022511075 bin934	1.20898	0.44208	0.16769	0.0612457	0.02403	-2.84885
CAJOIG01 sp. bin512	0.205587	0.0996712	0.0277753	0.00732977	0.01207	-2.87495
RF16 sp. bin1229	0.0798625	0.0333088	0.00945109	0.00715003	0.027589	-2.9733
CALWRB01 sp. bin134	0.0988859	0.0353365	0.0112786	0.00442062	0.010004	-3.0696
Gemmiger sp. bin729	0.0268603	0.0115738	0	0	0.014779	-4.7674
QANA01 sp019420265 bin126	0.0270493	0.0098648	0	0	0.024805	-4.77738
Enterocloster lavalensis bin265	0.0326285	0.0161779	0	0	0.012778	-5.04455
CAG-873 sp. bin1198	0.0456382	0.0333402	0	0	0.013454	-5.52789
Lachnospiraceae sp. bin155	0.0699656	0.0395024	0	0	0.013454	-6.13885
JALFVM01 sp. bin279	0.0711462	0.0352198	0	0	0.013454	-6.16282
Choladocola sp. bin250	0.0795705	0.0395561	0	0	0.01096	-6.31869
SFTH01 sp. bin74	0.0813738	0.0301693	0	0	0.001361	-6.34649
UBA6857 sp. bin462	0.108338	0.0455323	0	0	0.01706	-6.76438
Ruminococcus_D sp. bin822	0.125651	0.105389	0	0	0.038409	-6.979
SFTH01 sp. bin77	0.131024	0.0835247	0	0	0.009012	-7.03644
Gemmiger sp. bin728	0.137861	0.0965541	0	0	0.004225	-7.11099
CAG-873 sp. bin1201	0.183222	0.140448	0	0	0.004225	-7.5204

## Sheet: Differ MAG (MP VS. LP)
Different MAG	MP pika		LP pika		FDR	Log (Fold Change)
	Average relative abundance	SEM	Average relative abundance	SEM
CAG-485 sp. bin989	0.200912	0.138469	0	0	0.004225	-7.65311
UBA11524 sp. bin82	0.149037	0.10064	0	0	0.004225	-7.22315
Choladocola sp. bin250	0.113119	0.0545965	0	0	0.01096	-6.82488
UBA4334 sp. bin938	0.0866272	0.0345134	0	0	0.001229	-6.44091
Eubacterium_F sp. bin267	0.074566	0.0468806	0	0	0.004225	-6.22768
Ruminococcus sp. bin764	0.0630461	0.0380477	0	0	0.013454	-5.98973
UBA738 sp. bin618	0.06153	0.0256257	0	0	0.011026	-5.95198
RGIG1896 sp. bin4	0.0596568	0.0222068	0	0	0.000948	-5.90163
Eubacterium_F sp. bin268	0.054312	0.0264929	0	0	0.013454	-5.77642
UBA738 sp. bin620	0.040788	0.0263996	0	0	0.013454	-5.36765
Coproplasma sp. bin32	0.0408415	0.0185399	0	0	0.004225	-5.36515
CAG-873 sp. bin1161	0.165201	0.104942	0.00316669	0.00316669	0.049018	-5.3564
UBA3402 sp. bin375	0.0334723	0.0137283	0	0	0.022595	-5.08097
Ventricola sp. bin120	0.105831	0.0500274	0.00310657	0.00310657	0.004231	-4.73399
Firm-10 sp. bin70	0.0879148	0.0605926	0.00298069	0.00298069	0.035961	-4.51514
RGIG1902 sp. bin466	0.109058	0.0369348	0.00594583	0.00594583	0.007272	-4.0023
Eubacterium_R sp. bin416	1.30332	0.40261	0.0817791	0.0582357	0.003262	-3.98334
Eubacterium_R sp. bin409	0.227258	0.0608854	0.0193505	0.0136074	0.015527	-3.50062
CAG-485 sp. bin1026	0.0303202	0.00805951	0.00340763	0.00340763	0.036752	-2.82965
Prevotella sp. bin915	0.201543	0.0657675	0.0329016	0.012864	0.014065	-2.5931
UBA4334 sp. bin940	0.329331	0.198544	0.0735421	0.0421728	0.040772	-2.158
Prevotella sp. bin914	0.277902	0.115611	0.0678059	0.0265204	0.046492	-2.02979
UBA4334 sp. bin941	0.151678	0.0640081	0.0400317	0.0283731	0.027052	-1.89945
Prevotella sp. bin931	0.543777	0.136949	0.15058	0.0472321	0.016364	-1.85129
Ruminiclostridium_E sp. bin758	0.145452	0.145452	0.0492745	0.013776	0.019732	-1.56663
Mucispirillaceae sp. bin1313	0.0509441	0.0159377	0.0195973	0.00513506	0.042668	-1.36351
Prevotella sp022511075 bin934	0.412037	0.0614308	0.16769	0.0612457	0.038882	-1.2959
RUG12372 sp. bin908	0.242111	0.0398646	0.0997565	0.00885987	0.003027	-1.27919
Pelethomonas sp. bin609	0.0906642	0.0177358	0.168037	0.0140596	0.028036	0.888188
UBA3282 sp. bin363	0.0689943	0.0506733	0.142857	0.0263035	0.049615	1.03702
Pelethomonas sp. bin599	0.0846439	0.0193159	0.176711	0.0103194	0.021931	1.05978
Pelethomonas sp. bin598	0.0630794	0.0204582	0.177177	0.0281737	0.018021	1.4814
Pelethomonas sp. bin604	0.0923099	0.0312594	0.299758	0.0802498	0.031486	1.69339
Pelethomonas sp. bin601	0.107727	0.0207979	0.356502	0.130958	0.046546	1.72486
Pelethomonas sp. bin603	0.0604848	0.0146797	0.204152	0.0306132	0.01044	1.74905
UBA3282 sp. bin327	0.0557796	0.0245534	0.192571	0.049665	0.042834	1.78113
UBA3282 sp. bin308	0.0893199	0.0509682	0.35661	0.0850339	0.032345	1.99125
Acetatifactor sp. bin165	0.0575062	0.0338266	0.240234	0.0881062	0.040116	2.0478
RGIG4057 sp. bin293	0.0140179	0.00922351	0.0642819	0.0145009	0.019617	2.12475
CAG-873 sp. bin1181	0.0281825	0.0172997	0.128558	0.0638088	0.019874	2.1579
Acetatifactor sp. bin188	0.0345911	0.0234129	0.159028	0.0423369	0.016468	2.171
UBA3282 sp. bin366	0.0558808	0.015343	0.255782	0.0579153	0.043507	2.18805
CAG-485 sp. bin1121	0.0206943	0.0107083	0.105511	0.0287436	0.040597	2.30887
UBA3282 sp. bin338	0.043439	0.0213791	0.241331	0.0527824	0.042165	2.45409
UBA3282 sp. bin340	0.0430717	0.0213689	0.249259	0.0566387	0.017814	2.51277
Acetatifactor sp. bin204	0.0313289	0.0205537	0.19502	0.0658851	0.031773	2.60486
Cryptobacteroides sp022508605 bin1288	0.00679611	0.00679611	0.0477812	0.00991613	0.013922	2.64271
CAG-115 sp. bin680	0.0118431	0.00586372	0.101679	0.0559461	0.047169	3.03125
UBA3282 sp. bin358	0.0168474	0.0121779	0.146517	0.0335641	0.005368	3.05764
CAG-873 sp. bin1176	0.00254941	0.00254941	0.0375898	0.00988686	0.021206	3.4612
UBA3282 sp. bin351	0.0488397	0.0241026	0.585306	0.152945	0.011594	3.56503
UBA3282 sp. bin348	0.0334792	0.0175816	0.406893	0.068953	0.002081	3.57663
MGBC131033 sp. bin284	0.00360924	0.00360924	0.0642067	0.0147776	0.004766	3.84259
UBA3282 sp. bin374	0.0141597	0.0141597	0.244054	0.0515851	0.004159	4.02157
UBA3282 sp. bin355	0.010828	0.00709418	0.204098	0.0430127	0.016459	4.14069
CAG-485 sp. bin1078	0.00873413	0.00573373	0.172496	0.067508	0.019328	4.18699
UBA3282 sp. bin345	0.00900571	0.00900571	0.193482	0.0463597	0.001176	4.29144
CALWRM01 sp. bin132	0.00452783	0.00298673	0.103897	0.035281	0.024898	4.30253
CAG-485 sp. bin1060	0.00592889	0.00592889	0.149733	0.0884208	0.015202	4.46109
CAG-485 sp. bin1027	0	0	0.0222691	0.0118873	0.040224	4.5169
CAG-272 sp. bin470	0	0	0.0307436	0.0119416	0.012778	4.9597
UBA3282 sp. bin367	0.0147664	0.00985883	0.493277	0.242632	0.008708	4.99053
UMGS1307 sp. bin504	0.00311866	0.00311866	0.126946	0.0408691	0.008688	4.9932
Acetatifactor sp. bin198	0.00794748	0.00794748	0.28596	0.145429	0.020653	5.02038
CAG-485 sp. bin1056	0.0128143	0.00886156	0.445776	0.278263	0.013922	5.03884
Alistipes sp. bin1253	0.00384343	0.00384343	0.161486	0.109631	0.005509	5.09919
RF16 sp. bin1226	0	0	0.0341943	0.0264197	0.040224	5.12182
CAG-115 sp. bin683	0	0	0.0361781	0.0242943	0.040224	5.20176
CAG-485 sp. bin1018	0	0	0.0371929	0.0221267	0.013454	5.23622
UBA3282 sp. bin349	0.00498983	0.00498983	0.225918	0.116643	0.002282	5.26837
UBA3282 sp. bin332	0	0	0.0481446	0.0166525	0.046267	5.6005
UBA2882 sp. bin301	0	0	0.0561717	0.0438521	0.013454	5.82456
RF16 sp. bin1224	0	0	0.0664199	0.0280143	0.014779	6.06166
Acetatifactor sp. bin192	0.0105319	0.0105319	0.761696	0.392763	0.011704	6.06171
UBA3282 sp. bin350	0	0	0.0679302	0.030548	0.013454	6.09656
CAG-95 sp. bin246	0	0	0.0767159	0.0267945	0.036336	6.26849
Gastranaerophilaceae sp. bin1295	0	0	0.0767793	0.0446288	0.013454	6.27201
UBA3855 sp. bin846	0	0	0.0838004	0.0354854	0.011704	6.39318
Coproplasma sp. bin36	0	0	0.0837387	0.0508701	0.004225	6.39427
Ruminiclostridium_E sp. bin756	0	0	0.0878987	0.0605199	0.014779	6.46391
Ruminiclostridium_E sp. bin757	0	0	0.0976082	0.0470503	0.004225	6.61446
UBA3282 sp. bin335	0	0	0.102738	0.0399129	0.004225	6.68808
UBA7477 sp. bin855	0.00197766	0.00197766	0.306699	0.186238	0.013307	6.74955
Alistipes sp. bin1248	0	0	0.108167	0.0598445	0.013454	6.76377
UBA3855 sp. bin839	0	0	0.123282	0.0875362	0.013454	6.95166
Acetatifactor sp. bin178	0	0	0.125041	0.0363669	0.011704	6.96914
Ruminococcaceae sp. bin643	0	0	0.126351	0.106875	0.013454	6.98699
Ruminiclostridium_E sp. bin754	0	0	0.130495	0.0632753	0.008341	7.03061
CAG-115 sp. bin681	0	0	0.133465	0.0665837	0.001229	7.06301
Acetatifactor sp. bin191	0	0	0.137062	0.0597906	0.013454	7.10394
Ruminococcaceae sp. bin642	0	0	0.144624	0.0782635	0.005474	7.17865
UBA3282 sp. bin341	0	0	0.172974	0.0821801	0.000948	7.43546
NK4A136 sp. bin289	0	0	0.174485	0.139403	0.013454	7.45109
UBA3282 sp. bin371	0	0	0.175226	0.0692359	0.004588	7.45513
UBA3282 sp. bin354	0	0	0.18008	0.0577443	0.000327	7.49349
Acetatifactor sp. bin202	0	0	0.18391	0.0721209	0.014544	7.52579
UBA3282 sp. bin346	0	0	0.188515	0.0860977	0.009567	7.56045
Ruminiclostridium_E sp. bin753	0	0	0.195334	0.0897111	0.004741	7.61165
UBA3282 sp. bin330	0	0	0.199806	0.0932707	0.005333	7.64426
CAG-115 sp. bin672	0	0	0.210513	0.172221	0.040224	7.72204
UBA3282 sp. bin342	0	0	0.242235	0.094843	0.001229	7.92175
Eubacterium_R sp. bin412	0	0	0.272129	0.241995	0.013454	8.09079
CAG-95 sp. bin247	0	0	0.286472	0.162735	0.032439	8.16414
UBA3282 sp. bin339	0	0	0.311211	0.161893	0.014779	8.28349
CAG-485 sp. bin1090	0	0	0.356486	0.170707	0.019751	8.47922
UBA11524 sp. bin104	0	0	0.410515	0.234387	0.013454	8.68305
Ruminococcaceae sp. bin651	0	0	0.46153	0.326849	0.011704	8.85106
UBA3282 sp. bin357	0	0	0.502492	0.361599	0.008341	8.97367
UBA3282 sp. bin344	0	0	0.53196	0.408947	0.004225	9.05619
UBA3282 sp. bin347	0	0	0.538117	0.228074	0.000948	9.07211
UBA3282 sp. bin325	0	0	0.611067	0.437981	0.004225	9.25607
CAG-115 sp. bin689	0	0	0.621353	0.274829	0.038409	9.28043
NK4A136 sp. bin290	0	0	0.624568	0.298278	0.004225	9.28758
Acetatifactor sp. bin196	0	0	0.670097	0.404125	0.022414	9.38903
UBA3282 sp. bin343	0	0	2.03098	1.58503	0.00165	10.988

## Sheet: Differ MAG (LP VS. LPY)
Different MAG	LP pika		LP pika		FDR	Fold Change
	Average relative abundance	SEM	Average relative abundance	SEM
NK4A136 sp. bin290	0.624568	0.298278	0	0	0.0106564	9.28758
UBA11524 sp. bin104	0.410515	0.234387	0	0	0.0272785	8.68305
Acetatifactor sp. bin198	0.28596	0.145429	0	0	0.0106564	8.16156
CAG-485 sp. bin1074	0.193558	0.179429	0	0	0.0645	7.60128
CAG-485 sp. bin1078	0.172496	0.067508	0	0	0.00377634	7.43251
UBA3855 sp. bin839	0.123282	0.0875362	0	0	0.0272785	6.95166
CAG-485 sp. bin1064	0.0767837	0.0493657	0	0	0.0272785	6.27209
UBA11524 sp. bin98	0.0713049	0.0526991	0	0	0.0645	6.16852
CAG-488 sp. bin406	0.0382637	0.0270351	0	0	0.0272785	5.27663
CAG-485 sp. bin1056	0.445776	0.278263	0.0112297	0.00425123	0.00557799	5.24849
UBA3282 sp. bin343	2.03098	1.58503	0.0673672	0.0429732	0.0270655	4.90075
CAG-590 sp. bin228	0.112274	0.0645	0.00361958	0.00361958	0.0346985	4.6475
Gastranaerophilaceae sp. bin1295	0.0767793	0.0446288	0.00237136	0.00237136	0.0969245	4.57319
Ruminococcaceae sp. bin626	0.0217755	0.00895448	0	0	0.0272785	4.47738
UBA3282 sp. bin310	0.0213252	0.00806878	0	0	0.0272785	4.44792
Acetatifactor sp. bin158	0.165174	0.0719044	0.00717228	0.00717228	0.0255795	4.36262
Faecousia sp. bin545	0.019693	0.00800848	0	0	0.0272785	4.33578
CAG-485 sp. bin1089	0.0559642	0.0412392	0.00340062	0.00340062	0.0969245	3.72313
CAG-485 sp. bin1059	0.0514262	0.0265483	0.00316651	0.00316651	0.0738343	3.6835
Acutalibacter sp. bin396	0.044627	0.029025	0.00292404	0.00292404	0.0969245	3.57028
Acetatifactor sp. bin202	0.18391	0.0721209	0.0184323	0.0120787	0.0491408	3.26409
Acetatifactor sp. bin209	0.0864176	0.0395077	0.00847659	0.00847659	0.0278905	3.21221
CAG-485 sp. bin1098	0.033818	0.0174685	0.0035183	0.0035183	0.0738343	2.96559
Bilophila sp. bin1318	0.064062	0.0226251	0.00813107	0.00543521	0.0491408	2.85908
Ruminococcaceae sp. bin650	0.0298506	0.0129394	0.00350213	0.00350213	0.0738343	2.79367
Akkermansia sp. bin1368	0.0913503	0.0379237	0.0127174	0.0104064	0.0330578	2.76588
Lawsonibacter sp. bin568	0.533152	0.359128	0.0805815	0.0117188	0.0208626	2.72602
Alistipes sp. bin1253	0.161486	0.109631	0.025217	0.0142179	0.084469	2.65285
CAG-485 sp. bin970	0.0416872	0.0112143	0.00595422	0.00389839	0.0135903	2.64509
UBA3282 sp. bin371	0.175226	0.0692359	0.029287	0.0146056	0.0794106	2.55248
QAMM01 sp. bin732	0.0163676	0.00589065	0.00207505	0.00207505	0.0346985	2.50471
Acetatifactor sp. bin162	0.0901617	0.0413424	0.0157444	0.0103134	0.0825793	2.45653
UBA3282 sp. bin346	0.188515	0.0860977	0.0343333	0.0343333	0.0372425	2.4226
CAG-485 sp. bin1062	0.180056	0.0630961	0.0339339	0.0104265	0.00697686	2.39279
Acetatifactor sp. bin207	0.026606	0.0108814	0.00449576	0.00449576	0.0738343	2.33541
CAG-590 sp. bin227	0.0562856	0.0180085	0.0106698	0.0106698	0.0464609	2.2951
UBA3282 sp. bin314	0.0599201	0.0136529	0.0119373	0.00781859	0.0116842	2.24266
JAMPGF01 sp. bin565	0.0914178	0.0328834	0.0223911	0.00982525	0.0251815	1.99966
UBA1685 sp. bin58	0.0987018	0.0537684	0.0255088	0.00703863	0.0904879	1.94166
UBA3282 sp. bin312	0.0670419	0.0140632	0.0184968	0.00949133	0.0204273	1.81253
Acetatifactor sp. bin165	0.240234	0.0881062	0.0680784	0.0230867	0.0808578	1.81199
UBA11524 sp. bin80	0.0369871	0.0112669	0.0101326	0.00796463	0.0565173	1.77472
Pelethomonas sp. bin604	0.299758	0.0802498	0.0876114	0.0208689	0.0273095	1.7705
CAG-485 sp022509145 bin1155	0.158498	0.0546792	0.0494537	0.0307427	0.0752003	1.66333
Pelethomonas sp. bin601	0.356502	0.130958	0.114634	0.0132377	0.00865154	1.63688
UBA11524 sp. bin117	0.0956557	0.0350888	0.0322001	0.0244583	0.0484522	1.53945
Akkermansia sp. bin1380	0.022998	0.00916061	0.00718449	0.00718449	0.0801482	1.53608
Acetatifactor sp. bin194	0.241358	0.117556	0.083705	0.0199384	0.0928919	1.52564
Acutalibacter sp. bin397	0.130297	0.0581612	0.0446568	0.0329798	0.0794106	1.52221
CAG-485 sp. bin984	0.0478733	0.0128166	0.0162791	0.00822247	0.0484522	1.50937
Coproplasma sp. bin36	0.0837387	0.0508701	0.0292785	0.0292785	0.0801482	1.48001
RGIG7114 sp. bin615	0.254675	0.0494332	0.0941578	0.0197285	0.00632295	1.43359
CAG-485 sp. bin1097	0.0784135	0.0214345	0.0294589	0.0094608	0.0880815	1.39874
Acetatifactor sp. bin164	0.489983	0.209745	0.186205	0.158017	0.0880815	1.39234
Pelethomonas sp. bin595	0.0994703	0.0204747	0.0407395	0.00922405	0.0269697	1.28082
Pelethomonas sp. bin600	0.354024	0.196675	0.14923	0.0630153	0.0742034	1.2451
Prevotella sp. bin933	0.139552	0.0290999	0.059418	0.0128501	0.00632295	1.2288
CAG-485 sp. bin1108	0.257738	0.0743218	0.110203	0.0218478	0.0928919	1.22411
JAMPGF01 sp. bin566	0.162217	0.0470396	0.069535	0.0253301	0.0919307	1.21805
Pelethomonas sp. bin610	0.429464	0.0762707	0.19617	0.0245462	0.0356919	1.13043
Pelethomonas sp. bin603	0.204152	0.0306132	0.10017	0.0114591	0.0274232	1.02719
JAMPGF01 sp. bin564	0.0684296	0.0153171	0.0339677	0.0125055	0.0808578	0.997248
Lawsonibacter sp. bin569	0.166079	0.0465002	0.084055	0.0130395	0.0742034	0.982463
Pelethomonas sp. bin594	0.297774	0.0479502	0.15085	0.0110495	0.0356919	0.981102
Pelethomonas sp. bin611	0.423901	0.077126	0.220764	0.0199727	0.0742034	0.94122
CAG-485 sp022510425 bin1157	0.167445	0.0392926	0.087474	0.0206907	0.0928919	0.934702
Pelethomonas sp. bin609	0.168037	0.0140596	0.0907722	0.0152148	0.00632295	0.886473
Unclassified sp. bin1386	0.137223	0.0201727	0.0854211	0.00808855	0.0117187	0.683862
Acetatifactor sp. bin168	0.184226	0.0176677	0.118159	0.0187397	0.0587074	0.639218
Lawsonibacter sp. bin572	0.22938	0.0363568	0.1489	0.0280763	0.0928919	0.623392
Lawsonibacter sp. bin571	0.206731	0.0337601	0.135844	0.0234886	0.0928919	0.605802
Dysosmobacter sp. bin526	0.527775	0.132492	0.360759	0.132356	0.0928919	0.548888
Acetatifactor sp. bin173	0.0843063	0.0208382	0.0580882	0.0400322	0.0946411	0.524093
MGBC131033 sp. bin284	0.0642067	0.0147776	0.0447092	0.0299782	0.0699544	0.508913
Acutalibacter sp. bin392	0.0821208	0.0221608	0.0586243	0.0526732	0.0623571	0.470102
DXYV01 sp. bin514	0.110433	0.0139806	0.0826904	0.0129868	0.0742034	0.417376
UBA3282 sp. bin328	0.108383	0.0231371	0.0930418	0.0649172	0.0904879	0.212458
UBA3282 sp. bin329	0.117444	0.0371202	0.102036	0.0852977	0.0591504	0.195616
Unclassi sp. bin1383	0.326541	0.0106889	0.336067	0.0133942	0.0587074	-0.0414888
Alistipes sp. bin1255	0.0422424	0.0114998	0.0563463	0.011915	0.0928919	-0.411366
Ruminococcus sp. bin776	0.15972	0.153683	0.271844	0.125764	0.0924391	-0.761802
Faecalimonas sp. bin275	0.0418351	0.0124953	0.071423	0.0185983	0.0880815	-0.763841
Desulfovibrionaceae sp. bin1315	0.0468027	0.00476132	0.102598	0.0377767	0.0928919	-1.13234
CAG-485 sp. bin1115	0.0182503	0.007057	0.0412573	0.00804142	0.0550088	-1.1421
CAG-485 sp. bin1012	0.0803864	0.0375485	0.20168	0.0553196	0.0568538	-1.3181
Cryptobacteroides sp. bin1286	0.0610829	0.0278293	0.161729	0.0540364	0.0919307	-1.39591
RUG563 sp. bin71	0.0218063	0.0141183	0.0646045	0.0205968	0.0204273	-1.52891
Coproplasma sp. bin40	0.033219	0.033219	0.100345	0.0429358	0.0372425	-1.56097
CAG-873 sp. bin1204	0.019034	0.00749186	0.058186	0.0159874	0.0880815	-1.57778
UBA4334 sp. bin941	0.0400317	0.0283731	0.121893	0.03614	0.0794106	-1.587
CAG-485 sp. bin1099	0.00342215	0.00342215	0.0143542	0.00572373	0.0969245	-1.78942
CAG-873 sp. bin1202	0.0215385	0.0116507	0.0773335	0.0218509	0.0460531	-1.80524
Pullibacteroides sp022510485 bin1222	0.01441	0.00735545	0.0598853	0.0325513	0.0946411	-1.99689
CAG-873 sp. bin1176	0.0375898	0.00988686	0.155768	0.0562217	0.0742034	-2.0462
Bact-11 sp. bin1272	0.00680856	0.00446061	0.0352868	0.0110682	0.0491408	-2.2382
CAG-485 sp. bin1038	0.00829081	0.00829081	0.0493753	0.0299477	0.0614138	-2.44037
Alistipes sp. bin1245	0.0177794	0.00912159	0.100751	0.0462803	0.0667792	-2.46608
CAG-95 sp. bin242	0.198606	0.124887	1.19959	0.73552	0.0828964	-2.5938
UBA3282 sp. bin327	0.192571	0.049665	1.2258	0.887593	0.0587074	-2.67026
Ruminococcaceae sp. bin633	0.0131729	0.010435	0.0948024	0.0592816	0.072678	-2.77126
QANA01 sp019420265 bin126	0	0	0.00699396	0.00353738	0.0645	-2.92959
CAG-485 sp. bin1033	0.00489653	0.00489653	0.0566879	0.0322257	0.0464609	-3.30553
CAG-115 sp. bin669	0.00740743	0.00740743	0.0850152	0.0504256	0.0278905	-3.36383
Ruminococcaceae sp. bin630	0.011531	0.00576315	0.127678	0.0900076	0.0623571	-3.39559
Akkermansia sp. bin1382	0.0131251	0.00738065	0.158508	0.0542238	0.0372501	-3.52932
CAG-873 sp. bin1201	0	0	0.0124177	0.00642316	0.0645	-3.70517
CAG-485 sp. bin1026	0.00340763	0.00340763	0.0712017	0.0395359	0.0255795	-4.06292
UBA1752 sp. bin500	0.00272769	0.00272769	0.067252	0.0280588	0.0738343	-4.23312
CAG-95 sp. bin241	0.117044	0.0500304	2.57125	1.46264	0.0733525	-4.45434
Coproplasma sp. bin35	0.00313275	0.00313275	0.0949288	0.0752895	0.0738343	-4.57356
UBA7477 sp. bin864	0	0	0.0293455	0.0201024	0.0272785	-4.89944
CAG-433 sp. bin8	0	0	0.108972	0.0771063	0.0106564	-6.77277
