# Supplementary material for: Increased urea nitrogen salvaging by a remodeled gut microbiota helps nonhibernating pikas maintain protein homeostasis during winter
Source: PLoS Biol. 2025 Oct 16;23(10):e3003436. doi: 10.1371/journal.pbio.3003436 (PMC12530534; doi:10.1371/journal.pbio.3003436)
Supplement: S4 Dataset — This file details the metagenome-assembled genomes (MAGs) that encode key enzymes for CO₂ fixation via the Wood–Ljungdahl pathway. The dataset includes results from two separate differential abundance analyses: High-protein (HP) versus Low-protein (LP) diet groups; and Medium-protein (MP) versus Low-protein (LP) diet groups. (XLSX) [file pbio.3003436.s015.xlsx]

## Sheet: CO2 fixation (HP vs. LP)
MAGs	K00196	K00198	K15022	K05299	K22015	K01938	K01500	K01491	K25008	K25007	K00297	K00197	K14138	K00194	K01895	K00925	K15024	K00625	K13788	Enriched group
Butyribacter sp. bin223	0	0	0	0	0	1	0	1	0	0	1	0	0	0	0	1	0	1	0	HP pika
CAJOIG01 sp. bin512	0	0	0	0	0	1	1	1	0	0	0	0	0	0	0	2	1	2	0	HP pika
CALWRB01 sp. bin134	0	0	0	0	0	1	0	1	0	0	1	0	0	0	0	1	0	1	0	HP pika
CALXGH01 sp. bin513	0	0	0	0	0	2	0	0	0	0	0	0	0	0	0	1	0	1	0	HP pika
Choladocola sp. bin250	1	1	0	0	0	1	1	1	0	0	1	1	2	1	0	1	1	0	0	HP pika
Coproplasma sp. bin40	0	0	0	0	0	0	1	1	0	0	0	0	0	0	0	1	0	1	0	HP pika
Enterocloster lavalensis bin265	1	1	0	0	0	1	0	0	0	0	1	0	0	0	0	0	0	0	0	HP pika
Eubacterium_R sp. bin416	0	0	0	0	0	1	0	1	0	0	1	0	0	0	0	1	1	0	0	HP pika
Faecousia sp. bin555	1	2	0	0	0	2	1	1	0	0	1	1	2	1	0	1	0	1	0	HP pika
Gemmiger sp. bin728	0	0	0	0	0	1	0	1	0	0	1	0	0	0	0	1	0	1	0	HP pika
Gemmiger sp. bin729	0	0	0	0	0	0	0	0	0	0	1	0	0	0	0	3	0	1	0	HP pika
JALFVM01 sp. bin279	0	1	0	0	0	1	0	0	1	1	2	0	2	0	0	1	1	1	0	HP pika
Lawsonibacter sp. bin582	0	0	0	0	0	3	1	1	0	0	1	0	0	0	0	1	0	1	0	HP pika
Lachnospiraceae sp. bin155	0	0	0	0	0	1	0	1	0	0	1	0	0	0	0	1	0	1	0	HP pika
QANA01 sp019420265 bin126	0	0	0	0	0	2	0	1	0	0	1	0	0	0	2	2	0	0	0	HP pika
RGIG7265 sp. bin432	0	0	0	0	0	1	1	1	0	0	1	0	0	0	0	2	2	0	0	HP pika
RGIG8523 sp. bin898	1	0	0	0	0	1	0	1	0	0	0	0	0	0	1	1	1	1	0	HP pika
Ruminococcus_D sp. bin822	0	0	0	0	0	1	0	1	0	0	0	0	0	0	0	0	0	1	0	HP pika
SFTH01 sp. bin76	1	1	0	0	0	0	0	0	0	0	2	1	3	1	1	2	0	1	0	HP pika
SFTH01 sp. bin74	1	1	0	0	0	1	1	1	0	0	3	0	0	0	1	3	0	1	0	HP pika
SFTH01 sp. bin77	0	0	0	0	0	2	1	1	0	0	4	1	3	1	1	2	0	2	0	HP pika
UBA11524 sp. bin93	1	0	0	0	0	1	0	1	0	0	1	0	0	0	2	0	0	0	0	HP pika
UBA3282 sp. bin356	0	0	0	0	0	1	0	1	0	0	1	0	0	0	0	1	0	1	0	HP pika
UBA6857 sp. bin462	0	0	0	0	0	1	0	1	0	0	1	0	0	0	0	1	0	0	0	HP pika
RUG12372 sp. bin908	0	0	0	0	0	1	0	1	0	0	0	0	0	0	0	0	0	0	0	HP pika
Alistipes sp. bin1256	0	0	0	0	0	0	0	1	0	0	1	0	0	0	0	1	0	0	0	HP pika
CAG-873 sp. bin1198	0	0	0	0	0	0	0	0	0	0	0	0	0	0	0	0	0	0	0	HP pika
CAG-873 sp. bin1201	0	0	0	0	0	0	0	1	0	0	0	0	0	0	0	1	0	1	0	HP pika
Prevotella sp. bin923	0	0	0	0	0	0	0	0	0	0	1	0	0	0	0	2	0	1	0	HP pika
Prevotella sp022511075 bin934	0	0	0	0	0	1	0	1	0	0	0	0	0	0	0	2	0	2	0	HP pika
Prevotella sp. bin931	0	0	0	0	0	1	0	1	0	0	1	0	0	0	0	1	0	1	0	HP pika
Prevotella sp. bin914	0	0	0	0	0	0	0	0	0	0	1	0	0	0	0	2	0	3	0	HP pika
Prevotella sp. bin924	0	0	0	0	0	0	0	1	0	0	1	0	0	0	0	1	0	1	0	HP pika
Pullibacteroides sp022510485 bin1222	0	0	0	0	0	0	0	1	0	0	0	0	0	0	0	1	0	0	0	HP pika
RF16 sp. bin1229	0	0	0	0	0	0	0	0	0	0	0	0	0	0	0	1	0	1	0	HP pika
UBA4334 sp. bin949	0	0	0	0	0	1	0	1	0	0	1	0	0	0	0	1	0	1	0	HP pika
UBA4372 sp022508635 bin953	0	0	0	0	0	1	0	1	0	0	1	0	0	0	0	1	0	1	0	HP pika
UBA4372 sp. bin952	0	0	0	0	0	0	0	0	0	0	0	0	0	0	0	1	0	1	0	HP pika
Acetatifactor sp. bin158	0	0	0	0	0	1	0	1	0	0	1	0	0	0	0	1	0	1	0	LP pika
Acetatifactor sp. bin184	0	0	0	0	0	1	0	1	0	0	1	0	0	0	0	1	1	1	0	LP pika
Acetatifactor sp. bin181	0	0	0	0	0	1	0	0	0	0	0	0	0	0	0	0	1	0	0	LP pika
Acetatifactor sp. bin165	0	0	0	0	0	1	0	1	0	0	2	0	0	0	0	0	1	0	0	LP pika
Acetatifactor sp. bin173	0	0	0	0	0	1	0	1	0	0	1	0	0	0	0	1	1	1	0	LP pika
Acetatifactor sp. bin192	0	0	0	0	0	1	0	1	0	0	1	0	0	0	0	1	0	1	0	LP pika
Acetatifactor sp. bin198	0	0	0	0	0	1	0	1	0	0	1	0	0	0	0	1	0	1	0	LP pika
Acetatifactor sp. bin191	0	0	0	0	0	1	0	1	0	0	1	0	0	0	0	1	0	1	0	LP pika
Acetatifactor sp. bin195	0	0	0	0	0	1	0	2	0	0	0	0	0	0	0	1	1	1	0	LP pika
Acetatifactor sp. bin188	0	0	0	0	0	1	0	1	0	0	2	0	0	0	0	0	1	0	0	LP pika
Acetatifactor sp. bin194	0	0	0	0	0	1	0	0	0	0	0	0	0	0	0	0	1	0	0	LP pika
Acetatifactor sp. bin160	0	0	0	0	0	1	0	1	0	0	1	0	0	0	0	1	1	1	0	LP pika
Acetatifactor sp. bin204	0	0	0	0	0	1	0	1	0	0	1	0	0	0	0	1	2	1	0	LP pika
Acetatifactor sp. bin179	0	0	0	0	0	1	0	1	0	0	1	0	0	0	0	1	0	1	0	LP pika
Acetatifactor sp. bin168	0	0	0	0	0	0	0	1	0	0	2	0	0	0	0	1	0	0	0	LP pika
Acutalibacter sp. bin391	0	0	0	0	0	0	0	0	0	0	0	0	0	0	0	1	1	0	0	LP pika
Acutalibacter sp. bin392	0	0	0	0	0	0	0	0	0	0	0	0	0	0	1	2	0	2	0	LP pika
Acutalibacter sp. bin397	0	0	0	0	0	0	0	1	0	0	0	0	0	0	0	2	1	0	0	LP pika
Angelakisella sp. bin658	0	0	0	0	0	1	0	1	0	0	1	0	0	0	3	1	1	0	0	LP pika
CAG-115 sp. bin676	1	0	0	0	0	0	0	1	0	0	1	0	0	0	0	1	0	0	0	LP pika
CAG-115 sp. bin674	1	0	0	0	0	1	0	1	0	0	1	0	0	0	1	1	0	0	0	LP pika
CAG-115 sp. bin683	0	0	0	0	0	1	0	0	0	0	1	0	0	0	2	1	0	0	0	LP pika
CAG-115 sp. bin681	1	0	0	0	0	1	0	1	0	0	1	0	0	0	0	1	0	0	0	LP pika
CAG-115 sp. bin672	1	0	0	0	0	1	0	1	0	0	1	0	0	0	1	1	0	0	0	LP pika
CAG-115 sp. bin680	0	0	0	0	0	1	0	0	0	0	0	0	0	0	1	1	0	0	0	LP pika
CAG-590 sp. bin229	0	0	0	0	0	1	0	1	0	0	1	0	0	0	0	1	0	1	0	LP pika
CAG-590 sp. bin227	0	0	0	0	0	1	0	1	0	0	1	0	0	0	0	1	0	1	0	LP pika
CAG-590 sp. bin228	0	0	0	0	0	1	0	1	0	0	1	0	0	0	0	1	0	1	0	LP pika
Coproplasma sp. bin36	0	0	0	0	0	0	1	1	0	0	0	0	0	0	0	1	0	1	0	LP pika
DXYV01 sp. bin514	1	0	0	0	0	1	0	1	0	0	1	0	0	0	0	1	0	1	0	LP pika
Dysosmobacter sp. bin524	1	0	0	0	0	0	0	0	0	0	0	0	0	0	0	1	0	2	0	LP pika
Dysosmobacter sp. bin526	0	0	0	0	0	1	0	1	0	0	0	0	0	0	0	0	0	1	0	LP pika
Dysosmobacter sp. bin525	1	0	0	0	0	1	0	1	0	0	0	0	0	0	0	1	0	1	0	LP pika
Dysosmobacter sp. bin520	0	0	0	0	0	1	0	1	0	0	0	0	0	0	0	1	0	2	0	LP pika
Dysosmobacter sp. bin521	0	0	0	0	0	2	0	1	0	0	0	0	0	0	0	1	0	1	0	LP pika
Dysosmobacter sp. bin531	1	0	0	0	0	2	1	2	0	0	0	0	0	0	0	1	0	1	0	LP pika
Dysosmobacter sp. bin523	0	0	0	0	0	1	0	1	0	0	0	0	0	0	0	1	0	2	0	LP pika
Dysosmobacter sp. bin517	0	0	0	0	0	1	0	1	0	0	0	0	0	0	0	1	0	1	0	LP pika
Dysosmobacter sp. bin519	0	0	0	0	0	1	0	2	0	0	0	0	0	0	0	2	0	3	0	LP pika
Enterenecus sp. bin537	0	0	0	0	0	1	0	1	0	0	0	0	0	0	0	1	0	2	0	LP pika
Enterenecus sp. bin542	0	0	0	0	0	1	0	1	0	0	1	0	0	0	0	2	0	1	0	LP pika
Enterenecus sp. bin534	0	0	0	0	0	1	0	0	0	0	1	0	0	0	0	1	0	1	0	LP pika
Enterenecus sp. bin535	0	0	0	0	0	1	0	1	0	0	1	0	0	0	0	1	0	2	0	LP pika
Enterenecus sp. bin536	0	0	0	0	0	1	0	1	0	0	1	0	0	0	0	1	0	2	0	LP pika
Enterenecus sp. bin539	0	0	0	0	0	2	0	1	0	0	1	0	0	0	0	1	0	2	0	LP pika
Enterenecus sp. bin540	0	0	0	0	0	1	0	1	0	0	1	0	0	0	0	1	0	4	0	LP pika
Enterenecus sp. bin541	0	0	0	0	0	1	0	1	0	0	1	0	0	0	0	1	0	4	0	LP pika
Enterenecus sp. bin533	0	0	0	0	0	0	0	1	0	0	1	0	0	0	0	2	0	1	0	LP pika
Enterenecus sp. bin532	0	0	0	0	0	1	0	1	0	0	1	0	0	0	0	1	0	1	0	LP pika
Enterenecus sp. bin538	0	0	0	0	0	1	0	1	0	0	1	0	0	0	0	1	0	2	0	LP pika
Eubacterium_R sp. bin413	0	0	0	0	0	1	0	1	0	0	1	0	0	0	0	1	1	0	0	LP pika
Eubacterium_R sp. bin412	0	0	0	0	0	1	0	1	0	0	1	0	0	0	0	0	1	0	0	LP pika
JAMPGF01 sp. bin564	1	0	0	0	0	1	1	1	0	0	0	1	1	1	0	1	0	2	0	LP pika
JAMPGF01 sp. bin565	0	0	0	0	0	1	1	1	0	0	0	2	1	2	1	1	0	1	0	LP pika
JAMPGF01 sp. bin563	1	1	0	0	0	2	1	2	0	0	0	1	1	1	0	1	1	1	0	LP pika
JAMPGF01 sp. bin560	0	1	0	0	0	1	0	1	1	1	2	2	3	2	0	1	0	1	0	LP pika
JAMPGF01 sp. bin562	0	0	0	0	0	1	1	1	0	0	0	1	2	1	0	1	0	1	0	LP pika
JAMPGF01 sp. bin566	0	0	0	0	0	1	1	1	0	0	0	1	1	1	0	1	0	1	0	LP pika
Lawsonibacter sp. bin570	0	0	0	0	0	0	0	1	0	0	0	0	0	0	0	1	0	1	0	LP pika
Lawsonibacter sp. bin574	1	0	0	0	0	1	1	2	0	0	1	0	0	0	0	3	0	1	0	LP pika
Lawsonibacter sp. bin572	2	0	0	0	0	2	1	1	0	0	2	0	0	0	0	1	0	1	0	LP pika
Lawsonibacter sp. bin576	1	0	0	0	0	1	1	1	0	0	1	0	0	0	0	0	1	2	0	LP pika
Lawsonibacter sp. bin569	1	0	0	0	0	2	2	1	0	0	0	0	0	0	0	2	0	2	0	LP pika
Lawsonibacter sp. bin577	0	0	0	0	0	0	0	1	0	0	0	0	0	0	0	0	0	1	0	LP pika
Lawsonibacter sp. bin567	0	0	0	0	0	0	0	1	0	0	1	0	0	0	0	0	0	1	0	LP pika
Lawsonibacter sp. bin579	0	0	0	0	0	0	1	2	0	0	0	0	0	0	0	0	0	0	0	LP pika
Lawsonibacter sp. bin571	1	0	0	0	0	1	1	1	0	0	1	0	0	0	0	1	0	2	0	LP pika
MGBC131033 sp. bin284	0	0	0	0	0	1	1	1	0	0	1	0	0	0	0	1	0	0	0	LP pika
NK4A136 sp. bin289	0	0	0	0	0	1	0	1	0	0	1	0	0	0	0	1	0	1	0	LP pika
NK4A136 sp. bin290	0	0	0	0	0	1	0	1	0	0	1	0	0	0	0	1	0	1	0	LP pika
Ruminococcaceae sp. bin642	1	0	0	0	0	1	0	1	0	0	1	0	0	0	1	1	1	0	0	LP pika
Ruminococcaceae sp. bin639	1	0	0	0	0	1	0	0	0	0	1	0	0	0	2	1	1	0	0	LP pika
Ruminococcaceae sp. bin643	1	0	0	0	0	1	0	1	0	0	1	0	0	0	1	1	1	0	0	LP pika
CAG-272 sp. bin470	1	0	0	0	0	2	0	1	0	0	1	0	0	0	1	1	1	0	0	LP pika
Pelethomonas sp. bin611	1	0	0	0	0	3	2	1	0	0	1	0	2	1	2	1	0	0	0	LP pika
Pelethomonas sp. bin596	2	2	0	0	0	1	1	1	0	0	2	1	3	1	0	1	0	1	0	LP pika
Pelethomonas sp. bin604	3	2	0	0	0	2	1	1	0	0	2	1	3	1	0	1	0	1	0	LP pika
Pelethomonas sp. bin599	1	3	0	0	0	1	1	1	0	0	1	0	3	0	0	1	0	3	0	LP pika
Pelethomonas sp. bin594	2	2	0	0	0	1	1	1	0	0	2	0	0	0	0	1	0	1	0	LP pika
Pelethomonas sp. bin601	3	3	0	0	0	1	1	1	0	0	2	0	3	0	3	3	0	1	0	LP pika
Pelethomonas sp. bin603	4	3	0	0	0	0	0	1	0	0	2	1	1	1	0	2	0	2	0	LP pika
Pelethomonas sp. bin598	2	2	0	0	0	1	1	1	0	0	2	1	2	1	0	2	0	1	0	LP pika
Pelethomonas sp. bin609	1	3	0	0	0	2	1	1	0	0	0	1	0	0	0	1	0	1	0	LP pika
QAMM01 sp. bin732	1	0	0	0	0	1	0	0	0	0	0	0	0	0	1	1	1	0	0	LP pika
RGIG7114 sp. bin614	1	0	0	0	0	1	1	1	0	0	0	0	0	1	3	1	1	3	0	LP pika
RGIG7114 sp. bin613	1	0	0	0	0	1	1	1	0	0	0	1	1	1	2	1	0	2	0	LP pika
RGIG7114 sp. bin615	1	0	0	0	0	1	1	1	0	0	0	1	1	1	2	1	1	3	0	LP pika
RGIG8773 sp. bin738	0	0	0	0	0	1	0	2	0	0	1	0	0	0	1	1	0	0	0	LP pika
RGIG8773 sp. bin741	1	0	0	0	0	1	0	1	0	0	1	0	0	0	1	1	0	0	0	LP pika
RUG14199 sp. bin487	1	0	0	0	0	1	0	1	0	0	1	0	0	0	0	1	0	0	0	LP pika
Ruminiclostridium_E sp. bin756	0	0	0	0	0	0	0	0	0	0	1	0	0	0	1	0	0	0	0	LP pika
Ruminiclostridium_E sp. bin753	0	0	0	0	0	1	0	1	0	0	1	0	0	0	1	1	0	0	0	LP pika
Ruminiclostridium_E sp. bin758	0	0	0	0	0	0	0	0	0	0	1	0	0	0	0	0	0	0	0	LP pika
Ruminiclostridium_E sp. bin757	0	0	0	0	0	2	0	0	0	0	1	0	0	0	0	0	0	0	0	LP pika
UBA11524 sp. bin104	0	0	0	0	0	1	0	2	0	0	1	0	0	0	2	1	1	0	0	LP pika
UBA2882 sp. bin301	0	0	0	0	0	2	0	2	0	0	1	0	0	0	0	1	0	1	0	LP pika
UBA3282 sp. bin330	0	0	0	0	0	1	0	1	0	0	1	0	0	0	0	1	0	1	0	LP pika
UBA3282 sp. bin325	0	0	0	0	0	1	0	1	0	0	1	0	0	0	0	1	0	1	0	LP pika
UBA3282 sp. bin308	0	0	0	0	0	1	0	1	0	0	1	0	0	0	0	1	1	1	0	LP pika
UBA3282 sp. bin314	0	0	0	0	0	1	0	1	0	0	1	0	0	0	0	1	0	1	0	LP pika
UBA3282 sp. bin315	0	0	0	0	0	1	0	1	0	0	1	0	0	0	0	0	0	1	0	LP pika
UBA3282 sp. bin331	0	0	0	0	0	1	0	1	0	0	1	0	0	0	0	1	1	1	0	LP pika
UBA3282 sp. bin345	0	0	0	0	0	1	0	1	0	0	0	0	0	0	0	1	0	1	0	LP pika
UBA3282 sp. bin335	0	0	0	0	0	1	0	1	0	0	1	0	0	0	0	1	0	1	0	LP pika
UBA3282 sp. bin340	0	0	0	0	0	1	0	1	0	0	1	0	0	0	0	1	0	1	0	LP pika
UBA3282 sp. bin349	0	0	0	0	0	1	0	1	0	0	0	0	0	0	0	3	1	1	0	LP pika
UBA3282 sp. bin366	0	0	0	0	0	1	0	1	0	0	1	0	0	0	0	0	1	1	0	LP pika
UBA3282 sp. bin328	0	0	0	0	0	1	0	1	0	0	1	0	0	0	0	1	0	1	0	LP pika
UBA3282 sp. bin342	0	0	0	0	0	1	0	1	0	0	1	0	0	0	0	2	0	1	0	LP pika
UBA3282 sp. bin348	0	0	0	0	0	1	0	1	0	0	0	0	0	0	0	1	0	1	0	LP pika
UBA3282 sp. bin374	0	0	0	0	0	1	0	2	0	0	0	0	0	0	0	1	0	1	0	LP pika
UBA3282 sp. bin339	0	0	0	0	0	1	0	1	0	0	1	0	0	0	0	1	0	0	0	LP pika
UBA3282 sp. bin307	1	0	0	0	0	2	0	1	0	0	1	0	0	0	0	1	0	1	0	LP pika
UBA3282 sp. bin351	0	0	0	0	0	0	0	0	0	0	1	0	0	0	0	0	0	1	0	LP pika
UBA3282 sp. bin371	0	0	0	0	0	2	0	1	0	0	1	0	0	0	0	1	1	1	0	LP pika
UBA3282 sp. bin343	0	0	0	0	0	1	0	1	0	0	1	0	0	0	0	1	0	1	0	LP pika
UBA3282 sp. bin305	0	0	0	0	0	1	0	1	0	0	1	0	0	0	0	1	0	1	0	LP pika
UBA3282 sp. bin318	0	0	0	0	0	1	0	1	0	0	1	0	0	0	0	1	0	1	0	LP pika
UBA3282 sp. bin347	0	0	0	0	0	1	0	1	0	0	1	0	0	0	0	1	0	0	0	LP pika
UBA3282 sp. bin329	0	0	0	0	0	1	0	1	0	0	1	0	0	0	0	0	1	1	0	LP pika
UBA3282 sp. bin322	0	0	0	0	0	1	0	1	0	0	1	0	0	0	0	0	0	1	0	LP pika
UBA3282 sp. bin341	0	0	0	0	0	1	0	1	0	0	1	0	0	0	0	0	0	1	0	LP pika
UBA3282 sp. bin350	0	0	0	0	0	1	0	0	0	0	1	0	0	0	0	0	0	2	0	LP pika
UBA3282 sp. bin344	0	0	0	0	0	1	0	1	0	0	1	0	0	0	0	1	0	1	0	LP pika
UBA3282 sp. bin354	0	0	0	0	0	1	0	1	0	0	1	0	0	0	0	1	1	1	0	LP pika
UBA3855 sp. bin839	0	0	0	0	0	1	0	0	0	0	1	0	0	0	1	1	0	0	0	LP pika
UBA7477 sp. bin855	1	0	0	0	0	1	0	1	0	0	0	0	0	0	1	1	0	1	0	LP pika
UMGS1307 sp. bin504	1	0	0	0	0	0	0	0	0	0	1	0	0	0	0	1	0	0	0	LP pika
RUG12372 sp. bin907	0	0	0	0	0	1	0	1	0	0	0	0	0	0	0	0	0	0	0	LP pika
Alistipes sp. bin1253	0	0	0	0	0	0	0	0	0	0	1	0	0	0	0	1	0	0	0	LP pika
Alistipes sp. bin1249	0	0	0	0	0	0	0	1	0	0	0	0	0	0	0	1	0	0	0	LP pika
Alistipes sp. bin1248	0	0	0	0	0	0	0	0	0	0	1	0	0	0	0	1	0	0	0	LP pika
CAG-485 sp. bin1056	0	0	0	0	0	0	0	1	0	0	0	0	0	0	0	2	0	1	0	LP pika
CAG-485 sp. bin1023	0	0	0	0	0	0	0	1	0	0	2	0	0	0	0	1	0	1	0	LP pika
CAG-485 sp. bin1085	0	0	0	0	0	0	1	1	0	0	1	0	0	0	0	1	0	1	0	LP pika
CAG-485 sp. bin1018	0	0	0	0	0	0	0	2	0	0	1	0	0	0	0	1	0	1	0	LP pika
CAG-485 sp. bin1077	0	0	0	0	0	0	0	1	0	0	1	0	0	0	0	1	0	1	0	LP pika
CAG-485 sp. bin1052	0	0	0	0	0	0	0	1	0	0	1	0	0	0	0	1	0	1	0	LP pika
CAG-485 sp. bin1027	0	0	0	0	0	0	1	0	0	0	0	0	0	0	0	1	0	1	0	LP pika
CAG-485 sp. bin1060	0	0	0	0	0	0	0	1	0	0	0	0	0	0	0	1	0	1	0	LP pika
CAG-485 sp. bin1078	0	0	0	0	0	0	0	0	0	0	1	0	0	0	0	0	0	0	0	LP pika
CAG-873 sp. bin1181	0	0	0	0	0	0	0	1	0	0	0	0	0	0	0	0	0	0	0	LP pika
Cryptobacteroides sp022508605 bin1288	0	0	0	0	0	0	0	1	0	0	0	0	0	0	0	1	0	0	0	LP pika
Cryptobacteroides sp. bin1275	0	0	0	0	0	0	0	0	0	0	0	0	0	0	0	2	0	0	0	LP pika
RF16 sp. bin1224	0	0	0	0	0	0	0	1	0	0	0	0	0	0	0	1	0	1	0	LP pika
RF16 sp. bin1226	0	0	0	0	0	0	0	1	0	0	0	0	0	0	0	1	0	0	0	LP pika
Gastranaerophilaceae sp. bin1295	0	0	0	0	0	0	0	1	0	0	0	0	0	0	0	0	0	0	0	LP pika
Bilophila sp. bin1317	1	0	0	0	0	0	0	1	0	0	1	0	0	0	0	2	0	0	1	LP pika
Mailhella sp. bin1322	0	0	0	0	0	0	0	1	0	0	1	0	0	0	0	1	0	0	1	LP pika
Unclassified sp. bin1386	0	0	0	0	0	0	0	0	0	0	0	0	0	0	0	0	0	0	0	LP pika
Akkermansia sp. bin1368	0	0	0	0	0	1	0	1	0	0	1	0	0	0	0	0	0	0	0	LP pika

## Sheet: CO2 fixation (MP vs. LP)
MAGs	K00196	K00198	K15022	K05299	K22015	K01938	K01500	K01491	K25008	K25007	K00297	K00197	K14138	K00194	K01895	K00925	K15024	K00625	K13788	Enriched group
RGIG1896 sp. bin4	0	0	0	0	0	1	0	1	0	0	0	0	0	0	0	2	1	0	0	MP pika
Choladocola sp. bin250	1	1	0	0	0	1	1	1	0	0	1	1	2	1	0	1	1	0	0	MP pika
Coproplasma sp. bin32	0	0	0	0	0	1	1	1	0	0	0	0	0	0	0	0	0	0	0	MP pika
Eubacterium_F sp. bin268	0	0	0	0	0	1	0	1	0	0	1	0	0	0	1	0	0	2	0	MP pika
Eubacterium_F sp. bin267	0	0	0	0	0	1	0	1	0	0	1	0	0	0	1	2	0	1	0	MP pika
Eubacterium_R sp. bin416	0	0	0	0	0	1	0	1	0	0	1	0	0	0	0	1	1	0	0	MP pika
Eubacterium_R sp. bin409	1	0	0	0	0	1	0	1	0	0	1	0	0	0	0	1	1	0	0	MP pika
Firm-10 sp. bin70	0	0	0	0	0	1	0	1	0	0	0	0	0	0	2	3	0	2	0	MP pika
RGIG1902 sp. bin466	0	0	0	0	0	1	1	0	0	0	0	0	0	0	0	1	0	0	0	MP pika
Ruminiclostridium_E sp. bin758	0	0	0	0	0	0	0	0	0	0	1	0	0	0	0	0	0	0	0	MP pika
Ruminococcus sp. bin764	0	0	0	0	0	1	0	1	0	0	1	0	0	0	1	1	0	0	0	MP pika
SIG495 sp. bin617	0	0	0	0	0	1	1	1	0	0	0	0	0	0	1	1	0	1	0	MP pika
UBA11524 sp. bin82	1	0	0	0	0	1	0	1	0	0	1	0	0	0	3	0	1	0	0	MP pika
UBA3402 sp. bin375	0	0	0	0	0	1	1	1	0	0	1	0	0	0	0	2	0	0	0	MP pika
UBA738 sp. bin620	1	0	0	0	0	0	0	0	0	0	0	0	0	0	1	2	0	1	0	MP pika
UBA738 sp. bin618	0	1	0	0	0	1	2	1	0	0	0	0	0	0	1	0	0	1	0	MP pika
Ventricola sp. bin120	0	0	0	0	0	1	0	0	0	0	0	0	0	0	0	1	0	1	0	MP pika
RUG12372 sp. bin908	0	0	0	0	0	1	0	1	0	0	0	0	0	0	0	0	0	0	0	MP pika
CAG-485 sp. bin989	0	0	0	0	0	0	0	1	0	0	0	0	0	0	0	1	0	1	0	MP pika
CAG-485 sp. bin1026	0	0	0	0	0	0	0	1	0	0	0	0	0	0	0	1	0	1	0	MP pika
CAG-873 sp. bin1163	0	0	0	0	0	0	0	0	0	0	0	0	0	0	0	0	0	0	0	MP pika
Prevotella sp. bin915	0	0	0	0	0	0	0	1	0	0	1	0	0	0	0	1	0	1	0	MP pika
Prevotella sp. bin931	0	0	0	0	0	1	0	1	0	0	1	0	0	0	0	1	0	1	0	MP pika
Prevotella sp. bin914	0	0	0	0	0	0	0	0	0	0	1	0	0	0	0	2	0	3	0	MP pika
Prevotella sp. bin913	0	0	0	0	0	0	0	1	0	0	1	0	0	0	0	1	0	1	0	MP pika
UBA4334 sp. bin940	0	0	0	0	0	1	0	1	0	0	0	0	0	0	0	1	0	1	0	MP pika
UBA4334 sp. bin938	0	0	0	0	0	1	0	1	0	0	1	0	0	0	0	1	0	1	0	MP pika
UBA4334 sp. bin941	0	0	0	0	0	1	0	1	0	0	1	0	0	0	0	1	0	1	0	MP pika
Mucispirillaceae sp. bin1313	0	0	0	1	0	0	0	0	0	0	1	0	0	0	0	1	0	1	0	MP pika
Acetatifactor sp. bin165	0	0	0	0	0	1	0	1	0	0	2	0	0	0	0	0	1	0	0	LP pika
Acetatifactor sp. bin178	0	0	0	0	0	1	0	1	0	0	0	0	0	0	0	0	0	0	0	LP pika
Acetatifactor sp. bin192	0	0	0	0	0	1	0	1	0	0	1	0	0	0	0	1	0	1	0	LP pika
Acetatifactor sp. bin198	0	0	0	0	0	1	0	1	0	0	1	0	0	0	0	1	0	1	0	LP pika
Acetatifactor sp. bin191	0	0	0	0	0	1	0	1	0	0	1	0	0	0	0	1	0	1	0	LP pika
Acetatifactor sp. bin196	0	0	0	0	0	1	0	1	0	0	1	0	0	0	0	1	0	1	0	LP pika
Acetatifactor sp. bin188	0	0	0	0	0	1	0	1	0	0	2	0	0	0	0	0	1	0	0	LP pika
Acetatifactor sp. bin202	0	0	0	0	0	2	0	1	0	0	1	0	0	0	0	1	0	1	0	LP pika
Acetatifactor sp. bin204	0	0	0	0	0	1	0	1	0	0	1	0	0	0	0	1	2	1	0	LP pika
CAG-115 sp. bin689	1	0	0	0	0	1	0	1	0	0	1	0	0	0	1	1	0	0	0	LP pika
CAG-115 sp. bin683	0	0	0	0	0	1	0	0	0	0	1	0	0	0	2	1	0	0	0	LP pika
CAG-115 sp. bin681	1	0	0	0	0	1	0	1	0	0	1	0	0	0	0	1	0	0	0	LP pika
CAG-115 sp. bin672	1	0	0	0	0	1	0	1	0	0	1	0	0	0	1	1	0	0	0	LP pika
CAG-115 sp. bin680	0	0	0	0	0	1	0	0	0	0	0	0	0	0	1	1	0	0	0	LP pika
CAG-95 sp. bin247	0	0	0	0	0	1	0	1	0	0	1	0	0	0	0	0	0	0	0	LP pika
CAG-95 sp. bin246	0	0	0	0	0	1	0	1	0	0	1	0	0	0	0	1	0	1	0	LP pika
CALWRM01 sp. bin132	0	0	0	0	0	1	0	0	0	0	1	0	0	0	1	1	0	0	0	LP pika
Coproplasma sp. bin36	0	0	0	0	0	0	1	1	0	0	0	0	0	0	0	1	0	1	0	LP pika
Eubacterium_R sp. bin412	0	0	0	0	0	1	0	1	0	0	1	0	0	0	0	0	1	0	0	LP pika
MGBC131033 sp. bin284	0	0	0	0	0	1	1	1	0	0	1	0	0	0	0	1	0	0	0	LP pika
NK4A136 sp. bin289	0	0	0	0	0	1	0	1	0	0	1	0	0	0	0	1	0	1	0	LP pika
NK4A136 sp. bin290	0	0	0	0	0	1	0	1	0	0	1	0	0	0	0	1	0	1	0	LP pika
Ruminococcaceae sp. bin642	1	0	0	0	0	1	0	1	0	0	1	0	0	0	1	1	1	0	0	LP pika
Ruminococcaceae sp. bin651	1	0	0	0	0	1	0	1	0	0	1	0	0	0	1	1	1	0	0	LP pika
Ruminococcaceae sp. bin643	1	0	0	0	0	1	0	1	0	0	1	0	0	0	1	1	1	0	0	LP pika
CAG-272 sp. bin470	1	0	0	0	0	2	0	1	0	0	1	0	0	0	1	1	1	0	0	LP pika
Pelethomonas sp. bin611	1	0	0	0	0	3	2	1	0	0	1	0	2	1	2	1	0	0	0	LP pika
Pelethomonas sp. bin604	3	2	0	0	0	2	1	1	0	0	2	1	3	1	0	1	0	1	0	LP pika
Pelethomonas sp. bin599	1	3	0	0	0	1	1	1	0	0	1	0	3	0	0	1	0	3	0	LP pika
Pelethomonas sp. bin603	4	3	0	0	0	0	0	1	0	0	2	1	1	1	0	2	0	2	0	LP pika
Pelethomonas sp. bin598	2	2	0	0	0	1	1	1	0	0	2	1	2	1	0	2	0	1	0	LP pika
Pelethomonas sp. bin609	1	3	0	0	0	2	1	1	0	0	0	1	0	0	0	1	0	1	0	LP pika
RGIG4057 sp. bin293	0	0	0	0	0	1	0	1	0	0	0	0	0	0	0	1	0	2	0	LP pika
Ruminiclostridium_E sp. bin756	0	0	0	0	0	0	0	0	0	0	1	0	0	0	1	0	0	0	0	LP pika
Ruminiclostridium_E sp. bin753	0	0	0	0	0	1	0	1	0	0	1	0	0	0	1	1	0	0	0	LP pika
Ruminiclostridium_E sp. bin754	0	0	0	0	0	1	0	1	0	0	1	0	0	0	1	1	0	0	0	LP pika
Ruminiclostridium_E sp. bin757	0	0	0	0	0	2	0	0	0	0	1	0	0	0	0	0	0	0	0	LP pika
UBA11524 sp. bin104	0	0	0	0	0	1	0	2	0	0	1	0	0	0	2	1	1	0	0	LP pika
UBA2882 sp. bin301	0	0	0	0	0	2	0	2	0	0	1	0	0	0	0	1	0	1	0	LP pika
UBA3282 sp. bin363	0	0	0	0	0	1	0	1	0	0	1	0	0	0	0	0	0	1	0	LP pika
UBA3282 sp. bin330	0	0	0	0	0	1	0	1	0	0	1	0	0	0	0	1	0	1	0	LP pika
UBA3282 sp. bin327	0	0	0	0	0	1	0	1	0	0	1	0	0	0	0	0	0	1	0	LP pika
UBA3282 sp. bin325	0	0	0	0	0	1	0	1	0	0	1	0	0	0	0	1	0	1	0	LP pika
UBA3282 sp. bin308	0	0	0	0	0	1	0	1	0	0	1	0	0	0	0	1	1	1	0	LP pika
UBA3282 sp. bin346	0	0	0	0	0	1	0	1	0	0	1	0	0	0	0	1	0	1	0	LP pika
UBA3282 sp. bin355	0	0	0	0	0	1	0	1	0	0	1	0	0	0	0	2	1	1	0	LP pika
UBA3282 sp. bin358	0	0	0	0	0	1	0	1	0	0	1	0	0	0	0	1	0	1	0	LP pika
UBA3282 sp. bin345	0	0	0	0	0	1	0	1	0	0	0	0	0	0	0	1	0	1	0	LP pika
UBA3282 sp. bin335	0	0	0	0	0	1	0	1	0	0	1	0	0	0	0	1	0	1	0	LP pika
UBA3282 sp. bin340	0	0	0	0	0	1	0	1	0	0	1	0	0	0	0	1	0	1	0	LP pika
UBA3282 sp. bin349	0	0	0	0	0	1	0	1	0	0	0	0	0	0	0	3	1	1	0	LP pika
UBA3282 sp. bin366	0	0	0	0	0	1	0	1	0	0	1	0	0	0	0	0	1	1	0	LP pika
UBA3282 sp. bin342	0	0	0	0	0	1	0	1	0	0	1	0	0	0	0	2	0	1	0	LP pika
UBA3282 sp. bin348	0	0	0	0	0	1	0	1	0	0	0	0	0	0	0	1	0	1	0	LP pika
UBA3282 sp. bin374	0	0	0	0	0	1	0	2	0	0	0	0	0	0	0	1	0	1	0	LP pika
UBA3282 sp. bin339	0	0	0	0	0	1	0	1	0	0	1	0	0	0	0	1	0	0	0	LP pika
UBA3282 sp. bin351	0	0	0	0	0	0	0	0	0	0	1	0	0	0	0	0	0	1	0	LP pika
UBA3282 sp. bin371	0	0	0	0	0	2	0	1	0	0	1	0	0	0	0	1	1	1	0	LP pika
UBA3282 sp. bin343	0	0	0	0	0	1	0	1	0	0	1	0	0	0	0	1	0	1	0	LP pika
UBA3282 sp. bin347	0	0	0	0	0	1	0	1	0	0	1	0	0	0	0	1	0	0	0	LP pika
UBA3282 sp. bin357	0	0	0	0	0	1	0	1	0	0	1	0	0	0	0	1	0	0	0	LP pika
UBA3282 sp. bin367	0	0	0	0	0	1	0	1	0	0	0	0	0	0	0	1	0	1	0	LP pika
UBA3282 sp. bin338	0	0	0	0	0	0	0	0	0	0	0	0	0	0	0	1	0	0	0	LP pika
UBA3282 sp. bin341	0	0	0	0	0	1	0	1	0	0	1	0	0	0	0	0	0	1	0	LP pika
UBA3282 sp. bin350	0	0	0	0	0	1	0	0	0	0	1	0	0	0	0	0	0	2	0	LP pika
UBA3282 sp. bin344	0	0	0	0	0	1	0	1	0	0	1	0	0	0	0	1	0	1	0	LP pika
UBA3282 sp. bin354	0	0	0	0	0	1	0	1	0	0	1	0	0	0	0	1	1	1	0	LP pika
UBA3855 sp. bin839	0	0	0	0	0	1	0	0	0	0	1	0	0	0	1	1	0	0	0	LP pika
UBA3855 sp. bin846	0	0	0	0	0	1	0	1	0	0	1	0	0	0	1	1	0	0	0	LP pika
UBA7477 sp. bin855	1	0	0	0	0	1	0	1	0	0	0	0	0	0	1	1	0	1	0	LP pika
UMGS1307 sp. bin504	1	0	0	0	0	0	0	0	0	0	1	0	0	0	0	1	0	0	0	LP pika
Alistipes sp. bin1253	0	0	0	0	0	0	0	0	0	0	1	0	0	0	0	1	0	0	0	LP pika
Alistipes sp. bin1248	0	0	0	0	0	0	0	0	0	0	1	0	0	0	0	1	0	0	0	LP pika
Amulumruptor sp. bin959	0	0	0	0	0	0	0	1	0	0	1	0	0	0	0	1	0	1	0	LP pika
CAG-485 sp. bin1056	0	0	0	0	0	0	0	1	0	0	0	0	0	0	0	2	0	1	0	LP pika
CAG-485 sp. bin1085	0	0	0	0	0	0	1	1	0	0	1	0	0	0	0	1	0	1	0	LP pika
CAG-485 sp. bin1090	0	0	0	0	0	0	0	1	0	0	1	0	0	0	0	1	0	1	0	LP pika
CAG-485 sp. bin1018	0	0	0	0	0	0	0	2	0	0	1	0	0	0	0	1	0	1	0	LP pika
CAG-485 sp. bin1027	0	0	0	0	0	0	1	0	0	0	0	0	0	0	0	1	0	1	0	LP pika
CAG-485 sp. bin1060	0	0	0	0	0	0	0	1	0	0	0	0	0	0	0	1	0	1	0	LP pika
CAG-485 sp. bin1078	0	0	0	0	0	0	0	0	0	0	1	0	0	0	0	0	0	0	0	LP pika
CAG-873 sp. bin1176	0	0	0	0	0	0	0	1	0	0	0	0	0	0	0	1	0	1	0	LP pika
CAG-873 sp. bin1181	0	0	0	0	0	0	0	1	0	0	0	0	0	0	0	0	0	0	0	LP pika
Cryptobacteroides sp022508605 bin1288	0	0	0	0	0	0	0	1	0	0	0	0	0	0	0	1	0	0	0	LP pika
RF16 sp. bin1224	0	0	0	0	0	0	0	1	0	0	0	0	0	0	0	1	0	1	0	LP pika
RF16 sp. bin1226	0	0	0	0	0	0	0	1	0	0	0	0	0	0	0	1	0	0	0	LP pika
Gastranaerophilaceae sp. bin1295	0	0	0	0	0	0	0	1	0	0	0	0	0	0	0	0	0	0	0	LP pika
