# Supplementary material for: Increased urea nitrogen salvaging by a remodeled gut microbiota helps nonhibernating pikas maintain protein homeostasis during winter
Source: PLoS Biol. 2025 Oct 16;23(10):e3003436. doi: 10.1371/journal.pbio.3003436 (PMC12530534; doi:10.1371/journal.pbio.3003436)
Supplement: S5 Dataset — (XLSX) [file pbio.3003436.s016.xlsx]

## Sheet: Sheet1
Standard curve of short-chain fatty acids (SCFAs), Contains acetate, propionate, butyrate, isobutyrate, isovalerate and valerate
	Acetate	Propionate	Isobutyrate	Butyrate	Isovalerate	Valerate
Standard 1	135.33	83.8375	8.02017	50.97	11.0285	16.1832
Standard 2	282.855	181.891	17.4612	104.819	21.4663	33.0801
Standard 3	543.338	357.95	33.834	207.089	40.3034	64.7643
Standard 4	680.545	453.266	42.0588	259.614	49.5291	80.0986
Standard 5	834.266	550.115	51.2574	315.399	60.3347	99.1328
Standard 6	987.887	651.087	60.2939	374.434	71.5068	117.459
Standard 7	1143.75	751.211	69.5415	437.269	81.6893	135.352
