# Supplementary material for: Increased urea nitrogen salvaging by a remodeled gut microbiota helps nonhibernating pikas maintain protein homeostasis during winter
Source: PLoS Biol. 2025 Oct 16;23(10):e3003436. doi: 10.1371/journal.pbio.3003436 (PMC12530534; doi:10.1371/journal.pbio.3003436)
Supplement: S1 Data — (XLSX) [file pbio.3003436.s017.xlsx]

## Sheet: Figure 1b
		Breath δ13C (‰)
	Time	Control	Abx
Rep.1	0h	-11.82	-11.055
Rep.2	0h	-9.535	-10.981
Rep.3	0h	-10.22	-11.867
Rep.4	0h	-10.981	-11.305
Rep.5	0h	-11.851	-11.324
Rep.1	0.5h	48.617	-1.7
Rep.2	0.5h	130.231	-19.069
Rep.3	0.5h	40.867	-1.459
Rep.4	0.5h	36.477	13.163
Rep.5	0.5h	91.098	-14.79
Rep.1	1.0h	99.525	6.67
Rep.2	1.0h	174.775	-21.806
Rep.3	1.0h	130.544	8.643
Rep.4	1.0h	84.411	45.17
Rep.5	1.0h	202.576	-24.62
Rep.1	1.5h	146.165	10.876
Rep.2	1.5h	203.311	-22.724
Rep.3	1.5h	143.472	34.518
Rep.4	1.5h	95.436	67.425
Rep.5	1.5h	231.922	-36.283
Rep.1	2.0h	145.918	20.573
Rep.2	2.0h	221.733	-28.456
Rep.3	2.0h	157.819	70.408
Rep.4	2.0h	122.451	70.785
Rep.5	2.0h	259.687	-40.374
Rep.1	2.5h	145.798	19.241
Rep.2	2.5h	219.339	-34.435
Rep.3	2.5h	156.361	78.219
Rep.4	2.5h	137.971	72.399
Rep.5	2.5h	261.252	-50.082
Rep.1	3.0h	145.678	17.909
Rep.2	3.0h	216.945	-40.414
Rep.3	3.0h	154.903	86.03
Rep.4	3.0h	153.491	74.013
Rep.5	3.0h	262.817	-59.79

## Sheet: Figure 1c
	AUC for Breath δ13C (‰)
	Control	Abx
Rep.1	327.6	36.09
Rep.2	526.9	76.09
Rep.3	351.7	120.5
Rep.4	275.3	152.8
Rep.5	586.7	100.9

## Sheet: Figure 1e
	Plasma urea concentration (mg dL-1)
	Control	Abx
Rep.1	202.268	95.6761
Rep.2	117.712	108.488
Rep.3	98.3665	71.9749
Rep.4	147.178	97.4697
Rep.5	168.061	117.071

## Sheet: Figure 1f
	Cecum urea concentration (mg dL-1)
	Control	Abx
Rep.1	18.9459	44.2619
Rep.2	21.2976	51.4556
Rep.3	21.436	27.7996
Rep.4	32.5031	26.6929
Rep.5	23.096	51.7322

## Sheet: Figure 1g
	Urease activity (mg NH3 g-1 content-1)
	Control	Abx
Rep.1	6.60975	0.241151
Rep.2	3.88093	0.018546
Rep.3	2.52151	0.0261371
Rep.4	1.95976	0.0344689
Rep.5	3.27896	0.0112167

## Sheet: Figure 1h
	Cecum NH3 concentration (μmol L-1)
	Control	Abx
Rep.1	11.0095	1.89406
Rep.2	17.6032	4.71461
Rep.3	13.6619	2.23029
Rep.4	10.1129	3.85537
Rep.5	9.68326	0.997465

## Sheet: Figure 1i
	UT-B protein expression
	Control	Abx
Rep.1	0.448145	1.61247
Rep.2	0.475656	0.859441
Rep.3	0.662558	0.886733
Rep.4	0.607949	0.87227
Rep.5	0.93082	0.934597

## Sheet: Figure 1j
Organization		δ15N (‰)
		Control	Abx
Cecum	Rep.1	3283.07	3.971
	Rep.2	2998.7	5.625
	Rep.3	3542.3	3.998
	Rep.4	2895.86	5.654
	Rep.5	3456.99	5.123
Liver	Rep.1	178.586	5.553
	Rep.2	202.256	4.569
	Rep.3	155.356	6.698
	Rep.4	202.312	5.556
	Rep.5	169.851	8.472
Muscle	Rep.1	26.333	1.96
	Rep.2	33.665	2.694
	Rep.3	20.398	0.135
	Rep.4	55.423	0.995
	Rep.5	27.895	3.124
