# Supplementary material for: Increased urea nitrogen salvaging by a remodeled gut microbiota helps nonhibernating pikas maintain protein homeostasis during winter
Source: PLoS Biol. 2025 Oct 16;23(10):e3003436. doi: 10.1371/journal.pbio.3003436 (PMC12530534; doi:10.1371/journal.pbio.3003436)
Supplement: S2 Data — (XLSX) [file pbio.3003436.s018.xlsx]

## Sheet: Figure 2b
Season	Plasma urea concentration (mg dL-1)
Autumn_1	155.506
Autumn_2	71.9749
Autumn_3	97.4697
Autumn_4	36.2309
Autumn_5	45.8395
Autumn_6	164.858
Autumn_7	89.5266
Autumn_8	137.954
Winter_1	100.16
Winter_2	117.712
Winter_3	144.36
Winter_4	125.911
Winter_5	62.3663
Winter_6	58.0104
Winter_7	125.399
Winter_8	57.4979
Summer_1	169.598
Summer_2	173.954
Summer_3	183.819
Summer_4	105.285
Summer_5	185.741
Summer_6	188.816
Summer_7	213.649
Summer_8	164.986

## Sheet: Figure 2c
Season	UT-B protein expression
Autumn_1	0.422792
Autumn_2	0.301283
Autumn_3	0.397521
Autumn_4	0.30531
Autumn_5	0.0889028
Autumn_6	0.204245
Autumn_7	0.683508
Autumn_8	1.06566
Winter_1	1.36845
Winter_2	1.81945
Winter_3	1.60394
Winter_4	1.88514
Winter_5	1.14001
Winter_6	1.90474
Winter_7	1.32479
Winter_8	0.856695
Summer_1	0.997252
Summer_2	0.732892
Summer_3	0.356837
Summer_4	0.123295
Summer_5	0.367145
Summer_6	0.528423
Summer_7	0.932143
Summer_8	0.852638

## Sheet: Figure 2d
Season	Urease activity (mg NH3 g-1 content-1)
Autumn_1	1.86103
Autumn_2	1.83293
Autumn_3	1.67474
Autumn_4	0.699966
Autumn_5	1.58766
Autumn_6	0.661232
Autumn_7	2.62445
Autumn_8	2.22223
Winter_1	3.27309
Winter_2	1.56747
Winter_3	2.31155
Winter_4	2.31772
Winter_5	1.61295
Winter_6	2.41885
Winter_7	3.49385
Winter_8	1.99805
Summer_1	1.07775
Summer_2	0.710797
Summer_3	1.36703
Summer_4	1.58475
Summer_5	2.16946
Summer_6	2.18015
Summer_7	1.11161
Summer_8	1.39383

## Sheet: Figure 2e
Season	NH3 concentration (μmol L-1)
Autumn_1	18.0141
Autumn_2	25.6065
Autumn_3	13.5138
Autumn_4	24.309
Autumn_5	18.7239
Autumn_6	12.6632
Autumn_7	27.6899
Autumn_8	14.1289
Winter_1	8.37817
Winter_2	12.8314
Winter_3	7.66591
Winter_4	20.1062
Winter_5	15.6045
Winter_6	6.97478
Winter_7	12.5325
Winter_8	8.89873
Summer_1	19.4898
Summer_2	26.3163
Summer_3	19.8447
Summer_4	32.8486
Summer_5	27.7646
Summer_6	15.9781
Summer_7	28.9875
Summer_8	14.5006
