# Supplementary material for: Increased urea nitrogen salvaging by a remodeled gut microbiota helps nonhibernating pikas maintain protein homeostasis during winter
Source: PLoS Biol. 2025 Oct 16;23(10):e3003436. doi: 10.1371/journal.pbio.3003436 (PMC12530534; doi:10.1371/journal.pbio.3003436)
Supplement: S3 Data — (XLSX) [file pbio.3003436.s019.xlsx]

## Sheet: Figure 3b
Treatment	Dietary protein_intake (g/d)
HP1	4.041
HP2	4.32
HP3	2.673
HP4	2.934
HP5	3.654
HP6	3.393
HP7	4.752
HP8	3.177
MP1	2.238
MP2	3.066
MP3	2.712
MP4	3.234
MP5	2.958
MP6	2.1
MP7	2.508
MP8	2.802
LP1	1.94
LP2	1.965
LP3	1.944
LP4	1.87
LP5	1.98
LP6	2.012
LP7	1.542
LP8	1.848

## Sheet: Figure 3c
Treatment	Muscle weight (g)
1HP	1.726
1HP	1.889
1HP	1.662
1HP	1.68
1HP	1.81
1HP	1.746
1HP	1.672
1HP	1.822
2MP	1.832
2MP	1.808
2MP	2.073
2MP	1.911
2MP	1.877
2MP	1.765
2MP	2.605
2MP	1.89
3LP	1.842
3LP	1.882
3LP	2.07
3LP	1.602
3LP	2.035
3LP	1.714
3LP	1.866
3LP	1.755

## Sheet: Figure 3d
Treatment	Percentage of muscle weight to body weight (%)
1HP	0.944201
1HP	1.05945
1HP	1.02277
1HP	1.01205
1HP	1.11591
1HP	1.02345
1HP	0.962579
1HP	1.21305
2MP	1.17286
2MP	1.2291
2MP	1.24955
2MP	1.20416
2MP	1.02233
2MP	1.04007
2MP	1.81533
2MP	1.05058
3LP	1.34061
3LP	1.27076
3LP	1.49028
3LP	1.0839
3LP	1.3129
3LP	1.09591
3LP	1.24566
3LP	1.125

## Sheet: Figure 3f
Treatment	Hepatic CP (ng/g)
HP1	36.987
HP2	26.5056
HP3	40.7463
HP4	33.8389
HP5	29.5981
HP6	42.1352
HP7	31.3389
HP8	37.6352
MP1	28.2278
MP2	30.2093
MP3	36.7833
MP4	30.3944
MP5	32.4315
MP6	38.6352
MP7	27.913
MP8	33.2093
LP1	25.0796
LP2	24.6722
LP3	28.913
LP4	31.5611
LP5	30.1722
LP6	22.0796
LP7	26.1167
LP8	30.2278

## Sheet: Figure 3g
Treatment	Hepatic CPS1 (ng/g)
HP1	1.56099
HP2	1.41264
HP3	1.49505
HP4	1.57198
HP5	1.85769
HP6	1.38855
HP7	1.44369
HP8	1.9057
MP1	1.62143
MP2	1.39615
MP3	1.56099
MP4	1.40165
MP5	1.33571
MP6	1.83568
MP7	1.67326
MP8	1.29158
LP1	1.2478
LP2	0.984066
LP3	0.984066
LP4	1.14341
LP5	1.01154
LP6	1.26988
LP7	1.32527
LP8	1.36525

## Sheet: Figure 3h
Treatment	Otc mRNA expression
HP1	1.35551
HP2	3.45537
HP3	1.22166
HP4	1.64586
HP5	2.17172
HP6	1.36494
HP7	3.00807
HP8	1.63449
MP1	0.857876
MP2	0.757249
MP3	0.783954
MP4	0.840221
MP5	1.34615
MP6	1.31845
MP7	2.09775
MP8	1.68044
LP1	0.773161
LP2	0.888128
LP3	0.565987
LP4	1.08586
LP5	1.20484
LP6	0.55051
LP7	1.37444
LP8	1.55708

## Sheet: Figure 3i
Treatment	Ass1 mRNA expression
HP1	1.336
HP2	3.77879
HP3	3.42932
HP4	2.39151
HP5	2.31005
HP6	1.02663
HP7	1.11568
HP8	1.0555
MP1	1.0555
MP2	2.80485
MP3	1.41218
MP4	1.50308
MP5	1.336
MP6	2.29409
MP7	2.58099
MP8	1.03378
LP1	1.17115
LP2	1.59983
LP3	1.13125
LP4	1.3453
LP5	1.13125
LP6	0.440716
LP7	0.893737
LP8	0.286761

## Sheet: Figure 3j
Treatment	Asl mRNA expression
HP1	0.638016
HP2	0.579012
HP3	0.737985
HP4	0.525464
HP5	2.31605
HP6	1.25846
HP7	0.398227
HP8	0.707923
MP1	0.59529
MP2	0.493686
MP3	0.57104
MP4	1.22405
MP5	0.624886
MP6	1.8425
MP7	0.801994
MP8	0.0461241
LP1	1.15002
LP2	0.555425
LP3	1.28491
LP4	1.00812
LP5	1.6721
LP6	1.34879
LP7	0.753492
LP8	0.227142

## Sheet: Figure 3k
Treatment	Arg1 mRNA expression
HP1	6.05419
HP2	7.84225
HP3	1.69107
HP4	9.30454
HP5	1.98334
HP6	2.76626
HP7	1.78749
HP8	0.365498
MP1	0.610446
MP2	5.02086
MP3	5.53251
MP4	3.67548
MP5	2.01103
MP6	0.506254
MP7	2.37501
MP8	0.869305
LP1	1.5888
LP2	1.17116
LP3	1.23182
LP4	0.565632
LP5	1.21246
LP6	0.794398
LP7	1.07024
LP8	0.365498

## Sheet: Figure 3l
Treatment	Plasma urea concentration (mg/dL-1)
HP1	101.387
HP2	81.5451
HP3	80.6743
HP4	77.813
HP5	89.6312
HP6	88.6981
HP7	94.545
HP8	97.966
MP1	51.5021
MP2	49.5739
MP3	60.148
MP4	65.6217
MP5	57.5978
MP6	73.8944
MP7	55.8562
MP8	77.6886
LP1	40.617
LP2	58.4686
LP3	54.7366
LP4	39.7462
LP5	51.6887
LP6	62.1385
LP7	64.8131
LP8	44.4735

[truncated: 5 more sheets: Figure 3m, Figure 3n, Figure 3o, Figure 3p, Figure 3q]
