# Supplementary material for: Increased urea nitrogen salvaging by a remodeled gut microbiota helps nonhibernating pikas maintain protein homeostasis during winter
Source: PLoS Biol. 2025 Oct 16;23(10):e3003436. doi: 10.1371/journal.pbio.3003436 (PMC12530534; doi:10.1371/journal.pbio.3003436)
Supplement: S4 Data — (XLSX) [file pbio.3003436.s020.xlsx]

## Sheet: Figure 4a
Treatment	Richness	Simpson index
HP1	8429	0.9921
HP2	8459	0.9958
HP3	8721	0.9957
HP4	8513	0.9949
HP5	8620	0.9954
HP6	8686	0.9908
HP7	8407	0.9943
HP8	8570	0.9958
MP1	8825	0.9957
MP2	8831	0.992
MP3	8742	0.9869
MP4	8724	0.9853
MP5	8679	0.9851
MP6	8781	0.9845
MP7	8624	0.9835
MP8	9062	0.9917
LP1	8717	0.9908
LP2	8811	0.9922
LP3	8880	0.9848
LP4	8872	0.9872
LP5	8788	0.9918
LP6	8885	0.992
LP7	8890	0.9927
LP8	8696	0.9865

## Sheet: Figure 4b
	HP1	HP2	HP3	HP4	HP5	HP6	HP7	HP8	MP1	MP2	MP3	MP4	MP5	MP6	MP7	MP8	LP1	LP2	LP3	LP4	LP5	LP6	LP7	LP8
HP1	0	0.255182	0.269371	0.175769	0.230715	0.227326	0.150262	0.212283	0.312481	0.396337	0.383974	0.392188	0.318922	0.428065	0.293007	0.30868	0.373847	0.388969	0.516815	0.538755	0.394163	0.490469	0.498247	0.316881
HP2	0.255182	0	0.295724	0.2823	0.169236	0.265522	0.243131	0.231736	0.347729	0.415094	0.404396	0.432115	0.384409	0.465203	0.367742	0.379088	0.490016	0.436373	0.531184	0.551335	0.429188	0.511356	0.51239	0.42123
HP3	0.269371	0.295724	0	0.188698	0.205442	0.184804	0.287568	0.187411	0.147236	0.206114	0.232298	0.24095	0.26406	0.281904	0.261586	0.212464	0.282277	0.236636	0.349332	0.340464	0.22867	0.323757	0.306332	0.24615
HP4	0.175769	0.2823	0.188698	0	0.243916	0.216666	0.186131	0.143425	0.249123	0.321807	0.344676	0.313513	0.28343	0.346864	0.264079	0.234605	0.288576	0.307575	0.452809	0.458554	0.312197	0.408272	0.41455	0.242427
HP5	0.230715	0.169236	0.205442	0.243916	0	0.207795	0.23386	0.213047	0.256467	0.308657	0.309485	0.356795	0.330343	0.398035	0.315198	0.317305	0.42525	0.362612	0.433295	0.460167	0.354338	0.430546	0.419874	0.36299
HP6	0.227326	0.265522	0.184804	0.216666	0.207795	0	0.252988	0.220621	0.197206	0.221063	0.218237	0.232006	0.185732	0.272906	0.170208	0.166076	0.26806	0.236215	0.358515	0.381633	0.230084	0.333831	0.33305	0.209035
HP7	0.150262	0.243131	0.287568	0.186131	0.23386	0.252988	0	0.195346	0.329472	0.418089	0.410724	0.414789	0.344996	0.450866	0.318349	0.325099	0.400757	0.416642	0.53645	0.557954	0.417653	0.511168	0.518502	0.349065
HP8	0.212283	0.231736	0.187411	0.143425	0.213047	0.220621	0.195346	0	0.266648	0.33181	0.360715	0.321726	0.310858	0.357415	0.284977	0.256525	0.332525	0.320321	0.466009	0.467752	0.318384	0.417875	0.423331	0.2732
MP1	0.312481	0.347729	0.147236	0.249123	0.256467	0.197206	0.329472	0.266648	0	0.18324	0.20556	0.239726	0.238028	0.272818	0.249445	0.189748	0.273912	0.231365	0.305686	0.310304	0.222153	0.299183	0.275807	0.252872
MP2	0.396337	0.415094	0.206114	0.321807	0.308657	0.221063	0.418089	0.33181	0.18324	0	0.13391	0.157285	0.177626	0.184977	0.18833	0.16896	0.200436	0.154981	0.207153	0.218954	0.145249	0.196967	0.189199	0.170152
MP3	0.383974	0.404396	0.232298	0.344676	0.309485	0.218237	0.410724	0.360715	0.20556	0.13391	0	0.126594	0.133288	0.17129	0.159475	0.192152	0.23191	0.192217	0.196033	0.213986	0.177335	0.228245	0.193146	0.17652
MP4	0.392188	0.432115	0.24095	0.313513	0.356795	0.232006	0.414789	0.321726	0.239726	0.157285	0.126594	0	0.13367	0.108204	0.154498	0.180952	0.181126	0.157368	0.202826	0.198745	0.142544	0.200803	0.17917	0.128752
MP5	0.318922	0.384409	0.26406	0.28343	0.330343	0.185732	0.344996	0.310858	0.238028	0.177626	0.133288	0.13367	0	0.161566	0.0906191	0.15248	0.193794	0.184179	0.25887	0.285125	0.176368	0.250682	0.242902	0.116287
MP6	0.428065	0.465203	0.281904	0.346864	0.398035	0.272906	0.450866	0.357415	0.272818	0.184977	0.17129	0.108204	0.161566	0	0.189834	0.202549	0.18863	0.169698	0.16179	0.169212	0.157813	0.168263	0.166511	0.161766
MP7	0.293007	0.367742	0.261586	0.264079	0.315198	0.170208	0.318349	0.284977	0.249445	0.18833	0.159475	0.154498	0.0906191	0.189834	0	0.160374	0.21042	0.201754	0.293337	0.318677	0.192247	0.280702	0.276804	0.118878
MP8	0.30868	0.379088	0.212464	0.234605	0.317305	0.166076	0.325099	0.256525	0.189748	0.16896	0.192152	0.180952	0.15248	0.202549	0.160374	0	0.176643	0.179862	0.281195	0.305049	0.171676	0.257738	0.252504	0.151266
LP1	0.373847	0.490016	0.282277	0.288576	0.42525	0.26806	0.400757	0.332525	0.273912	0.200436	0.23191	0.181126	0.193794	0.18863	0.21042	0.176643	0	0.13926	0.295451	0.257753	0.139292	0.206569	0.209271	0.146715
LP2	0.388969	0.436373	0.236636	0.307575	0.362612	0.236215	0.416642	0.320321	0.231365	0.154981	0.192217	0.157368	0.184179	0.169698	0.201754	0.179862	0.13926	0	0.260134	0.208967	0.0724333	0.145345	0.149804	0.159024
LP3	0.516815	0.531184	0.349332	0.452809	0.433295	0.358515	0.53645	0.466009	0.305686	0.207153	0.196033	0.202826	0.25887	0.16179	0.293337	0.281195	0.295451	0.260134	0	0.131959	0.248802	0.19988	0.169586	0.27829
LP4	0.538755	0.551335	0.340464	0.458554	0.460167	0.381633	0.557954	0.467752	0.310304	0.218954	0.213986	0.198745	0.285125	0.169212	0.318677	0.305049	0.257753	0.208967	0.131959	0	0.200703	0.143952	0.115325	0.284461
LP5	0.394163	0.429188	0.22867	0.312197	0.354338	0.230084	0.417653	0.318384	0.222153	0.145249	0.177335	0.142544	0.176368	0.157813	0.192247	0.171676	0.139292	0.0724333	0.248802	0.200703	0	0.144644	0.141797	0.159651
LP6	0.490469	0.511356	0.323757	0.408272	0.430546	0.333831	0.511168	0.417875	0.299183	0.196967	0.228245	0.200803	0.250682	0.168263	0.280702	0.257738	0.206569	0.145345	0.19988	0.143952	0.144644	0	0.0969777	0.236199
LP7	0.498247	0.51239	0.306332	0.41455	0.419874	0.33305	0.518502	0.423331	0.275807	0.189199	0.193146	0.17917	0.242902	0.166511	0.276804	0.252504	0.209271	0.149804	0.169586	0.115325	0.141797	0.0969777	0	0.235276
LP8	0.316881	0.42123	0.24615	0.242427	0.36299	0.209035	0.349065	0.2732	0.252872	0.170152	0.17652	0.128752	0.116287	0.161766	0.118878	0.151266	0.146715	0.159024	0.27829	0.284461	0.159651	0.236199	0.235276	0
