# Supplementary material for: Increased urea nitrogen salvaging by a remodeled gut microbiota helps nonhibernating pikas maintain protein homeostasis during winter
Source: PLoS Biol. 2025 Oct 16;23(10):e3003436. doi: 10.1371/journal.pbio.3003436 (PMC12530534; doi:10.1371/journal.pbio.3003436)
Supplement: S5 Data — (XLSX) [file pbio.3003436.s021.xlsx]

## Sheet: Figure 5b
Treatment	Dietary protein_intake (g/d)
LP1	1.94
LP2	1.965
LP3	1.944
LP4	1.87
LP5	1.98
LP6	2.012
LP7	1.542
LP8	1.848
LPY1	1.354
LPY2	2.1
LPY3	1.61
LPY4	1.94
LPY5	1.828
LPY6	1.296
LPY7	2.055
LPY8	2.1

## Sheet: Figure 5c
Treatment	Muscle weight (g)
LP1	1.842
LP2	1.882
LP3	2.07
LP4	1.602
LP5	2.035
LP6	1.714
LP7	1.866
LP8	1.755
LPY1	2.465
LPY2	2.088
LPY3	1.916
LPY4	2.259
LPY5	2.298
LPY6	2.222
LPY7	1.947
LPY8	2.077

## Sheet: Figure 5d
Treatment	Percentage of muscle weight to body weight (%)
LP1	1.34061
LP2	1.27076
LP3	1.49028
LP4	1.0839
LP5	1.3129
LP6	1.09591
LP7	1.24566
LP8	1.125
LPY1	1.56013
LPY2	1.3764
LPY3	1.28504
LPY4	1.33039
LPY5	1.50196
LPY6	1.35488
LPY7	1.26758
LPY8	1.35046

## Sheet: Figure 5e
Treatment	Hepatic CP (ng/g)
LP1	25.0796
LP2	24.6722
LP3	28.913
LP4	31.5611
LP5	30.1722
LP6	22.0796
LP7	26.1167
LP8	30.2278
LPY1	30.0611
LPY2	27.0056
LPY3	31.8759
LPY4	32.3944
LPY5	29.7648
LPY6	24.3019
LPY7	33.8574
LPY8	31.3019

## Sheet: Figure 5f
Treatment	Hepatic CPS1 (ng/g)
LP1	1.2478
LP2	0.984066
LP3	0.984066
LP4	1.14341
LP5	1.01154
LP6	1.26988
LP7	1.32527
LP8	1.36525
LPY1	1.38516
LPY2	1.56099
LPY3	1.29176
LPY4	1.28626
LPY5	1.18736
LPY6	0.823586
LPY7	0.706357
LPY8	1.16316

## Sheet: Figure 5g
Treatment	Otc mRNA expression
LP1	0.773161
LP2	0.888128
LP3	0.565987
LP4	1.08586
LP5	1.20484
LP6	0.55051
LP7	1.37444
LP8	1.55708
LPY1	1.61199
LPY2	1.07091
LPY3	0.971873
LPY4	1.8389
LPY5	1.46291
LPY6	1.27354
LPY7	3.4794
LPY8	1.57881

## Sheet: Figure 5h
Treatment	Ass1 mRNA expression
LP1	1.17115
LP2	1.59983
LP3	1.13125
LP4	1.3453
LP5	1.13125
LP6	0.440716
LP7	0.893737
LP8	0.286761
LPY1	1.3453
LPY2	1.15502
LPY3	1.38312
LPY4	1.53466
LPY5	0.811084
LPY6	1.14705
LPY7	1.21245
LPY8	1.86338

## Sheet: Figure 5i
Treatment	Asl mRNA expression
LP1	1.15002
LP2	0.555425
LP3	1.28491
LP4	1.00812
LP5	1.6721
LP6	1.34879
LP7	0.753492
LP8	0.227142
LPY1	2.56981
LPY2	0.836052
LPY3	2.4144
LPY4	0.540237
LPY5	0.896058
LPY6	0.310285
LPY7	0.722798
LPY8	0.146774

## Sheet: Figure 5j
Treatment	Arg1 mRNA expression
LP1	1.5888
LP2	1.17116
LP3	1.23182
LP4	0.565632
LP5	1.21246
LP6	0.794398
LP7	1.07024
LP8	0.365498
LPY1	1.70283
LPY2	1.13913
LPY3	1.25087
LPY4	1.62218
LPY5	1.89991
LPY6	0.931698
LPY7	0.756774
LPY8	0.918871

## Sheet: Figure 5k
Treatment	Plasma urea concentration (mg/dL-1)
LP1	40.617
LP2	58.4686
LP3	54.7366
LP4	39.7462
LP5	51.6887
LP6	62.1385
LP7	64.8131
LP8	44.4735
LPY1	37.1624
LPY2	47.9853
LPY3	29.6983
LPY4	42.3537
LPY5	35.3586
LPY6	40.4255
LPY7	49.1049
LPY8	31.3777

[truncated: 5 more sheets: Figure 5l, Figure 5m, Figure 5n, Figure 5o, Figure 5p]
