# Supplementary material for: Increased urea nitrogen salvaging by a remodeled gut microbiota helps nonhibernating pikas maintain protein homeostasis during winter
Source: PLoS Biol. 2025 Oct 16;23(10):e3003436. doi: 10.1371/journal.pbio.3003436 (PMC12530534; doi:10.1371/journal.pbio.3003436)
Supplement: S6 Data — (XLSX) [file pbio.3003436.s022.xlsx]

## Sheet: Figure 6a
Treatment	Richness	Simpson index
LP1	8717	0.9908
LP2	8811	0.9922
LP3	8880	0.9848
LP4	8872	0.9872
LP5	8788	0.9918
LP6	8885	0.992
LP7	8890	0.9927
LP8	8696	0.9865
LPY1	8676	0.9918
LPY2	8763	0.9934
LPY3	8690	0.9932
LPY4	8796	0.99
LPY5	8579	0.9811
LPY6	8788	0.9842
LPY7	8535	0.9909
LPY8	8785	0.9912

## Sheet: Figure 6b
	LP1	LP2	LP3	LP4	LP5	LP6	LP7	LP8	LPY1	LPY2	LPY3	LPY4	LPY5	LPY6	LPY7	LPY8
LP1	0	0.13926	0.295451	0.257753	0.139292	0.206569	0.209271	0.146715	0.140322	0.259273	0.252168	0.155816	0.24206	0.199268	0.333251	0.185095
LP2	0.13926	0	0.260134	0.208967	0.0724333	0.145345	0.149804	0.159024	0.122272	0.201021	0.220234	0.111464	0.235517	0.17644	0.319495	0.11622
LP3	0.295451	0.260134	0	0.131959	0.248802	0.19988	0.169586	0.27829	0.34103	0.287072	0.365221	0.203828	0.323974	0.16303	0.455025	0.205622
LP4	0.257753	0.208967	0.131959	0	0.200703	0.143952	0.115325	0.284461	0.293553	0.313372	0.382228	0.18886	0.349701	0.18131	0.475822	0.153065
LP5	0.139292	0.0724333	0.248802	0.200703	0	0.144644	0.141797	0.159651	0.127512	0.196187	0.226824	0.109201	0.224859	0.166284	0.324637	0.109175
LP6	0.206569	0.145345	0.19988	0.143952	0.144644	0	0.0969777	0.236199	0.231976	0.278345	0.323488	0.146473	0.305517	0.187961	0.426078	0.147142
LP7	0.209271	0.149804	0.169586	0.115325	0.141797	0.0969777	0	0.235276	0.24096	0.260903	0.332793	0.136028	0.308931	0.183199	0.431502	0.113039
LP8	0.146715	0.159024	0.27829	0.284461	0.159651	0.236199	0.235276	0	0.155194	0.216358	0.196577	0.134026	0.139212	0.151425	0.266748	0.190915
LPY1	0.140322	0.122272	0.34103	0.293553	0.127512	0.231976	0.24096	0.155194	0	0.195702	0.177523	0.175352	0.223251	0.225997	0.248148	0.184882
LPY2	0.259273	0.201021	0.287072	0.313372	0.196187	0.278345	0.260903	0.216358	0.195702	0	0.151132	0.196221	0.219606	0.221303	0.221924	0.202961
LPY3	0.252168	0.220234	0.365221	0.382228	0.226824	0.323488	0.332793	0.196577	0.177523	0.151132	0	0.234621	0.223078	0.244183	0.156997	0.278416
LPY4	0.155816	0.111464	0.203828	0.18886	0.109201	0.146473	0.136028	0.134026	0.175352	0.196221	0.234621	0	0.204367	0.128169	0.335089	0.112335
LPY5	0.24206	0.235517	0.323974	0.349701	0.224859	0.305517	0.308931	0.139212	0.223251	0.219606	0.223078	0.204367	0	0.202379	0.240903	0.255254
LPY6	0.199268	0.17644	0.16303	0.18131	0.166284	0.187961	0.183199	0.151425	0.225997	0.221303	0.244183	0.128169	0.202379	0	0.33912	0.168362
LPY7	0.333251	0.319495	0.455025	0.475822	0.324637	0.426078	0.431502	0.266748	0.248148	0.221924	0.156997	0.335089	0.240903	0.33912	0	0.376315
LPY8	0.185095	0.11622	0.205622	0.153065	0.109175	0.147142	0.113039	0.190915	0.184882	0.202961	0.278416	0.112335	0.255254	0.168362	0.376315	0
