# Supplementary material for: Increased urea nitrogen salvaging by a remodeled gut microbiota helps nonhibernating pikas maintain protein homeostasis during winter
Source: PLoS Biol. 2025 Oct 16;23(10):e3003436. doi: 10.1371/journal.pbio.3003436 (PMC12530534; doi:10.1371/journal.pbio.3003436)
Supplement: S7 Data — (XLSX) [file pbio.3003436.s023.xlsx]

## Sheet: Figure 7b
Treatment	Hepatic CP (ng/g)
HP-FMT1	39.0981
HP-FMT2	35.0056
HP-FMT3	28.2278
HP-FMT4	31.8019
HP-FMT5	30.8019
HP-FMT6	38.1352
MP-FMT1	32.6167
MP-FMT2	33.7463
MP-FMT3	37.5241
MP-FMT4	29.8019
MP-FMT5	28.3759
MP-FMT6	31.913
LP-FMT1	26.95
LP-FMT2	28.2278
LP-FMT3	24.487
LP-FMT4	26.3759
LP-FMT5	27.3019
LP-FMT6	25.0611
LPY-FMT1	21.5981
LPY-FMT2	33.95
LPY-FMT3	27.1352
LPY-FMT4	22.7833
LPY-FMT5	32.5981
LPY-FMT6	26.3574
Abx1	34.1167
Abx2	27.5981
Abx3	22.95
Abx4	10.5056
Abx5	22.8204

## Sheet: Figure 7c
Treatment	Hepatic CPS1 (ng/g)
HP-FMT1	1.96209
HP-FMT2	1.51703
HP-FMT3	1.1489
HP-FMT4	1.12143
HP-FMT5	1.57747
HP-FMT6	1.99505
MP-FMT1	1.32473
MP-FMT2	1.20385
MP-FMT3	1.11593
MP-FMT4	1.26429
MP-FMT5	2.01703
MP-FMT6	1.14341
LP-FMT1	1.27527
LP-FMT2	1.20385
LP-FMT3	1.6489
LP-FMT4	1.55549
LP-FMT5	1.87418
LP-FMT6	1.27527
LPY-FMT1	1.3467
LPY-FMT2	1.805
LPY-FMT3	1.62143
LPY-FMT4	1.67088
LPY-FMT5	1.59396
LPY-FMT6	1.45659
Abx1	1.402
Abx2	1.263
Abx3	1.552
Abx4	1.127
Abx5	1.395

## Sheet: Figure 7d
Treatment	Otc mRNA expression
HP-FMT1	2.65992
HP-FMT2	2.83114
HP-FMT3	1.12614
HP-FMT4	0.871387
HP-FMT5	0.877448
HP-FMT6	4.59921
MP-FMT1	1.2409
MP-FMT2	1.0291
MP-FMT3	1.73073
MP-FMT4	0.441775
MP-FMT5	3.86746
MP-FMT6	1.19035
LP-FMT1	1.33921
LP-FMT2	0.973589
LP-FMT3	1.46549
LP-FMT4	1.36735
LP-FMT5	2.0582
LP-FMT6	0.785338
LPY-FMT1	1.39608
LPY-FMT2	0.722658
LPY-FMT3	1.47568
LPY-FMT4	0.406516
LPY-FMT5	0.966864
LPY-FMT6	1.61483
Abx1	0.895885
Abx2	2.67842
Abx3	1.54905
Abx4	0.753346
Abx5	1.1578

## Sheet: Figure 7e
Treatment	Ass1 mRNA expression
HP-FMT1	4.80071
HP-FMT2	3.41823
HP-FMT3	1.59466
HP-FMT4	1.00225
HP-FMT5	1.25114
HP-FMT6	1.48787
MP-FMT1	0.83697
MP-FMT2	0.689321
MP-FMT3	1.4174
MP-FMT4	2.08963
MP-FMT5	0.791822
MP-FMT6	0.825447
LP-FMT1	1.27743
LP-FMT2	1.42726
LP-FMT3	0.825447
LP-FMT4	0.738796
LP-FMT5	0.634305
LP-FMT6	1.09676
LPY-FMT1	1.84452
LPY-FMT2	0.83697
LPY-FMT3	1.18365
LPY-FMT4	3.8457
LPY-FMT5	1.40761
LPY-FMT6	0.890846
Abx1	0.261204
Abx2	0.679831
Abx3	0.35435
Abx4	1.30427
Abx5	0.371967

## Sheet: Figure 7f
Treatment	Asl mRNA expression
HP-FMT1	0.346215
HP-FMT2	0.851407
HP-FMT3	0.444342
HP-FMT4	0.084187
HP-FMT5	0.489622
HP-FMT6	0.97248
MP-FMT1	0.28912
MP-FMT2	1.31016
MP-FMT3	1.49458
MP-FMT4	1.12486
MP-FMT5	0.32754
MP-FMT6	1.32845
LP-FMT1	1.81471
LP-FMT2	0.650554
LP-FMT3	0.397697
LP-FMT4	0.606988
LP-FMT5	0.979244
LP-FMT6	0.49991
LPY-FMT1	2.26536
LPY-FMT2	2.18819
LPY-FMT3	0.489622
LPY-FMT4	0.550854
LPY-FMT5	0.829171
LPY-FMT6	0.757722
Abx1	0.392222
Abx2	2.58424
Abx3	1.10937
Abx4	1.10171
Abx5	0.702096

## Sheet: Figure 7g
Treatment	Arg1 mRNA expression
HP-FMT1	1.71779
HP-FMT2	0.700789
HP-FMT3	0.618374
HP-FMT4	3.38124
HP-FMT5	0.0819025
HP-FMT6	2.37109
MP-FMT1	1.90666
MP-FMT2	1.97049
MP-FMT3	0.894127
MP-FMT4	0.804716
MP-FMT5	1.7796
MP-FMT6	0.0952955
LP-FMT1	0.696189
LP-FMT2	0.14717
LP-FMT3	1.38084
LP-FMT4	3.73874
LP-FMT5	0.222836
LP-FMT6	0.90598
LPY-FMT1	0.155216
LPY-FMT2	0.244355
LPY-FMT3	2.11191
LPY-FMT4	3.04312
LPY-FMT5	1.21845
LPY-FMT6	2.44876
Abx1	0.0293205
Abx2	2.10826
Abx3	0.618374
Abx4	0.590517
Abx5	1.93194

## Sheet: Figure 7h
Treatment	Plasma urea concentration (mg/dL-1)
HP-FMT1	109.971
HP-FMT2	61.3921
HP-FMT3	116.191
HP-FMT4	90.8752
HP-FMT5	122.846
HP-FMT6	97.4062
MP-FMT1	49.7605
MP-FMT2	74.7652
MP-FMT3	81.4207
MP-FMT4	128.507
MP-FMT5	118.741
MP-FMT6	93.3632
LP-FMT1	41.4878
LP-FMT2	71.1576
LP-FMT3	62.0763
LP-FMT4	41.7366
LP-FMT5	83.4111
LP-FMT6	73.77
LPY-FMT1	37.1338
LPY-FMT2	26.0621
LPY-FMT3	47.1481
LPY-FMT4	58.6552
LPY-FMT5	28.9233
LPY-FMT6	52.4352
Abx1	101.449
Abx2	77.3154
Abx3	58.3442
Abx4	78.4972
Abx5	41.7366

## Sheet: Figure 7i
Treatment	UTB expression
HP-FMT1	0.504055
HP-FMT2	0.3486
HP-FMT3	0.337029
HP-FMT4	0.285779
HP-FMT5	0.163264
HP-FMT6	0.369149
MP-FMT1	0.741231
MP-FMT2	0.601951
MP-FMT3	0.570159
MP-FMT4	0.238365
MP-FMT5	0.0451224
MP-FMT6	0.131149
LP-FMT1	0.567415
LP-FMT2	0.647222
LP-FMT3	0.600252
LP-FMT4	0.582358
LP-FMT5	0.721837
LP-FMT6	1.00338
LPY-FMT1	0.809347
LPY-FMT2	0.275166
LPY-FMT3	0.442912
LPY-FMT4	1.84264
LPY-FMT5	0.918927
LPY-FMT6	0.70903
Abx1	0.995765
Abx2	0.384108
Abx3	0.564265
Abx4	1.19625
Abx5	0.237454

## Sheet: Figure 7j
Treatment	Urease activity (mg NH3 g-1 content-1)
HP-FMT1	2.16183
HP-FMT2	2.1391
HP-FMT3	2.35114
HP-FMT4	1.85811
HP-FMT5	1.60192
HP-FMT6	1.01069
MP-FMT1	2.44036
MP-FMT2	1.37491
MP-FMT3	2.40977
MP-FMT4	3.02247
MP-FMT5	2.37155
MP-FMT6	1.96386
LP-FMT1	3.75626
LP-FMT2	3.58608
LP-FMT3	1.57699
LP-FMT4	3.68062
LP-FMT5	3.03289
LP-FMT6	3.16371
LPY-FMT1	3.02045
LPY-FMT2	3.68692
LPY-FMT3	4.56155
LPY-FMT4	3.94499
LPY-FMT5	4.06132
LPY-FMT6	4.36947
Abx1	0.0395939
Abx2	0.162335
Abx3	0.512178
Abx4	0.274543
Abx5	0.362001

## Sheet: Figure 7k
Treatment	δ15N in cecum content (‰)
HP-FMT1	1950.89
HP-FMT2	1949.73
HP-FMT3	1645.17
HP-FMT4	1606.87
HP-FMT5	2017.41
HP-FMT6	1341.7
MP-FMT1	1585.02
MP-FMT2	1657.73
MP-FMT3	1344.71
MP-FMT4	2672.87
MP-FMT5	3159.01
MP-FMT6	3059.52
LP-FMT1	3250.98
LP-FMT2	3792.24
LP-FMT3	2238.82
LP-FMT4	2536.54
LP-FMT5	1621.55
LP-FMT6	1894.84
LPY-FMT1	2992.07
LPY-FMT2	5019.97
LPY-FMT3	5934.44
LPY-FMT4	2280.67
LPY-FMT5	2892.83
LPY-FMT6	4294
Abx1	382.377
Abx2	444.89
Abx3	315.376
Abx4	476.345
Abx5	387.424

[truncated: 4 more sheets: Figure 7l, Figure 7m, Figure 7n, Figure 7o]
