# Supplementary material for: Increased urea nitrogen salvaging by a remodeled gut microbiota helps nonhibernating pikas maintain protein homeostasis during winter
Source: PLoS Biol. 2025 Oct 16;23(10):e3003436. doi: 10.1371/journal.pbio.3003436 (PMC12530534; doi:10.1371/journal.pbio.3003436)
Supplement: S8 Data — (XLSX) [file pbio.3003436.s024.xlsx]

## Sheet: Figure S1a
Treatment	Liver weight (g)
HP1	7.321
HP2	7.555
HP3	5.405
HP4	4.443
HP5	4.186
HP6	5.018
HP7	4.784
HP8	6.01
MP1	6.222
MP2	5.402
MP3	5.841
MP4	4.673
MP5	6.676
MP6	4.396
MP7	4.105
MP8	5.724
LP1	3.893
LP2	5.762
LP3	4.802
LP4	5.596
LP5	4.859
LP6	4.183
LP7	4.736
LP8	5.308

## Sheet: Figure S1b
Treatment	Percentage of liver weight to body weight (%)
HP1	4.00492
HP2	4.23724
HP3	3.32615
HP4	2.67651
HP5	2.58076
HP6	2.94138
HP7	2.75417
HP8	4.00133
MP1	3.98335
MP2	3.67233
MP3	3.5208
MP4	2.94455
MP5	3.63617
MP6	2.59045
MP7	2.86063
MP8	3.18177
LP1	2.83333
LP2	3.89061
LP3	3.45716
LP4	3.7862
LP5	3.13484
LP6	2.67455
LP7	3.16155
LP8	3.40256

## Sheet: Figure S1c
Treatment	Hepatic OTC (ng/g)
HP1	9.97111
HP2	8.07317
HP3	8.76626
HP4	8.50742
HP5	9.87686
HP6	5.59603
HP7	15.2636
HP8	5.06353
MP1	5.43484
MP2	2.85398
MP3	6.66788
MP4	6.35191
MP5	6.25369
MP6	5.41233
MP7	5.17366
MP8	4.98636
LP1	6.15559
LP2	6.3089
LP3	3.15621
LP4	5.93064
LP5	6.92496
LP6	4.72024
LP7	4.59327
LP8	4.39582

## Sheet: Figure S1d
Treatment	Cps1 mRNA expression
HP1	7.72113
HP2	0.900508
HP3	2.32755
HP4	1.43277
HP5	4.92052
HP6	2.46026
HP7	8.68672
HP8	2.06882
MP1	1.77622
MP2	1.65727
MP3	3.60203
MP4	0.475927
MP5	3.3376
MP6	4.22459
MP7	1.90371
MP8	1.30027
LP1	0.161411
LP2	1.16377
LP3	1.49362
LP4	0.565975
LP5	0.869834
LP6	1.34612
LP7	1.80102
LP8	0.598246

## Sheet: Figure S1e
Treatment	Cecal urea concentration (mg dL-1)
HP1	33.4715
HP2	20.7443
HP3	21.436
HP4	24.6178
HP5	24.7561
HP6	30.428
HP7	24.8945
HP8	19.7759
MP1	15.9024
MP2	15.3491
MP3	16.0408
MP4	27.3846
MP5	15.9024
MP6	20.4676
MP7	16.5941
MP8	16.4558
LP1	14.3807
LP2	17.2858
LP3	12.859
LP4	17.4241
LP5	12.7206
LP6	15.4874
LP7	14.7957
LP8	15.3491

## Sheet: Figure S1f
Treatment	NH3 concentration (μmol L-1)
HP1	26.9988
HP2	26.0648
HP3	27.3724
HP4	29.2403
HP5	21.0215
HP6	27.5592
HP7	22.8894
HP8	15.7913
MP1	22.6839
MP2	18.4064
MP3	14.1849
MP4	13.9608
MP5	25.4111
MP6	17.9768
MP7	8.50647
MP8	22.4598
LP1	8.97345
LP2	10.2249
LP3	12.2423
LP4	9.45911
LP5	12.6159
LP6	10.9534
LP7	10.9721
LP8	11.327

## Sheet: Figure S1g
Treatment	Utb mRNA expression
HP1	0.0468346
HP2	0.374677
HP3	0.0151317
HP4	0.621453
HP5	0.186044
HP6	0.182216
HP7	0.200784
HP8	0.107598
MP1	4.7691
MP2	1.78227
MP3	0.497828
MP4	0.48087
MP5	0.333029
MP6	1.78227
MP7	1.32291
MP8	0.928979
LP1	0.372089
LP2	1.11243
LP3	1.67449
LP4	0.407174
LP5	1.32291
LP6	0.412858
LP7	2.17908
LP8	0.518968

## Sheet: Figure S1h
Treatment	GS activity (U mg-1 protein)
HP1	37.2089
HP2	28.702
HP3	38.6879
HP4	26.6979
HP5	31.1168
HP6	28.3678
HP7	63.5677
HP8	29.6663
MP1	47.1865
MP2	37.7153
MP3	29.6571
MP4	47.5393
MP5	59.1163
MP6	35.6276
MP7	33.1653
MP8	37.7599
LP1	88.0984
LP2	51.7333
LP3	59.5831
LP4	58.1729
LP5	70.3291
LP6	59.7811
LP7	42.63
LP8	41.8351

## Sheet: Figure S1i
Treatment	Acetate	Propionate	Butyrate	Valerate	Iso-butyrate	Iso-valerate
HP1	16.7938	1.9616	1.33553	0.390809	0.120805	0.143094
HP2	20.3177	2.6995	3.64745	0.292251	0.103206	0.115838
HP3	22.396	2.47813	2.22214	0.382596	0.0928532	0.122652
HP4	17.5468	1.28273	1.38042	0.201905	0.0731831	0.197606
HP5	7.72802	0.958058	0.606038	0.193692	0.0617952	0.06814
HP6	15.1373	1.5041	1.0774	0.349743	0.193274	0.265746
HP7	18.6913	1.31225	1.42531	0.31689	0.0742184	0.149908
HP8	21.5827	3.08321	3.09753	0.349743	0.151863	0.218048
MP1	14.3843	1.62217	1.30186	0.152626	0.00692594	0.10221
MP2	17.5769	2.09442	1.87423	0.1362	0.0586894	0.047698
MP3	16.4625	2.15345	1.4702	0.185479	0.069042	0.027256
MP4	23.5706	2.77329	2.39048	0.127987	0.0897474	0.054512
MP5	13.1193	1.29749	0.258127	0.242972	0.110453	0.074954
MP6	15.5589	1.82878	0.909057	0.127987	0.00692594	0.040884
MP7	20.1672	2.03539	1.12229	0.0622808	0.00692594	0
MP8	18.3299	1.47459	1.44776	0.333317	0.0172786	0.081768
LP1	22.5164	0.854752	0.336688	0.11156	0.069042	0.122652
LP2	25.438	1.13515	0.99884	0.218332	0.0172786	0.129466
LP3	25.7693	2.44861	2.43537	0.300464	0.0172786	0.177164
LP4	22.4562	2.38958	1.82934	0.308677	0.0524777	0.163536
LP5	15.6794	1.41555	1.03251	0.234758	0.0721478	0.156722
LP6	26.1608	1.4008	1.40287	0.349743	0.0172786	0.143094
LP7	27.6969	2.59619	1.95279	0.36617	0.0928532	0.17035
LP8	17.4263	1.14991	0.774382	0.110739	0.0524777	0.224862

## Sheet: Figure S1j
Treatment	Relative abundance
	Eaat3	Snat1	Snat3	Lat1	Lat2
HP1	0.476013	0.927473	0.23628	0.209174	0.391582
HP2	0.577972	2.36424	1.40305	0.754071	0.52029
HP3	0.590117	1.57067	0.214429	0.487263	0.373036
HP4	0.348462	0.847554	0.85179	0.335125	0.348055
HP5	0.241329	1.00095	1.76366	0.228897	0.0999526
HP6	0.0344124	2.25226	2.51153	0.33281	0.0926149
HP7	0.119003	2.05819	3.26837	0.483897	0.585357
HP8	0.0361233	3.20734	4.34263	0.728385	0.253031
MP1	3.7818	1.0728	1.3366	0.283766	0.499095
MP2	0.288986	1.31164	1.94338	0.158524	0.132806
MP3	2.17207	0.214846	0.475847	0.0498167	0.0170674
MP4	0.271509	0.395398	0.746684	0.0461595	0.033899
MP5	2.82661	1.80422	1.06332	0.525868	0.340892
MP6	0.228311	0.74297	3.13523	0.224187	0.87502
MP7	0.746944	1.77938	5.81012	0.317048	0.0858158
MP8	0.696924	1.93372	7.50873	0.464185	0.256563
LP1	2.886	0.595171	0.492628	0.872225	1.29001
LP2	1.0346	0.841699	0.85179	1.39743	0.52029
LP3	0.325126	1.30258	1.56761	0.723353	0.57331
LP4	0.499679	0.503958	0.561972	0.674912	0.964189
LP5	0.817376	2.07251	1.75147	1.48738	0.715681
LP6	0.417276	1.28465	0.971691	1.0813	0.340892
LP7	1.32783	0.748138	0.857714	0.98813	1.59924
LP8	0.69211	0.651292	0.94512	0.775271	1.99638
