# Supplementary material for: Increased urea nitrogen salvaging by a remodeled gut microbiota helps nonhibernating pikas maintain protein homeostasis during winter
Source: PLoS Biol. 2025 Oct 16;23(10):e3003436. doi: 10.1371/journal.pbio.3003436 (PMC12530534; doi:10.1371/journal.pbio.3003436)
Supplement: S9 Data — (XLSX) [file pbio.3003436.s025.xlsx]

## Sheet: Figure S2a
MAGs	HP	MP	LP
CAG-485 sp022510445 bin1158	1	1	1
CAG-485 sp. bin1073	1	1	1
CAG-485 sp. bin977	1	1	1
CAG-485 sp. bin1150	1	1	1
CAG-485 sp. bin965	1	1	1
CAG-485 sp. bin1088	1	1	1
CAG-485 sp. bin1153	1	0	0
CAG-485 sp. bin1079	1	0	1
CAG-485 sp. bin1021	1	1	1
CAG-485 sp. bin1081	1	1	1
CAG-485 sp. bin1008	1	0	1
CAG-485 sp. bin1093	1	1	0
Bilophila sp. bin1317	1	1	1
CAG-485 sp. bin1108	1	1	1
CAG-485 sp. bin968	1	0	0
CAG-485 sp. bin1118	1	0	1
Alistipes sp. bin1241	1	0	0
CAG-485 sp. bin1028	1	1	1
CAG-485 sp. bin1010	1	1	1
JAFLTL01 sp. bin1208	1	0	0
CAG-485 sp. bin1087	1	1	1
CAG-485 sp. bin1007	1	1	1
Alistipes sp. bin1255	1	1	1
CAG-485 sp. bin998	1	0	0
Alistipes sp. bin1231	1	0	0
CAG-485 sp. bin1012	1	0	1
Desulfovibrionaceae sp. bin1316	1	1	1
CAG-485 sp. bin1051	1	1	1
CAG-485 sp. bin971	1	1	0
Alistipes sp. bin1244	1	1	1
CAG-485 sp. bin962	1	1	1
Mailhella sp. bin1322	1	1	1
CAG-485 sp. bin1057	1	1	1
CAG-485 sp. bin973	1	0	1
JAFLTL01 sp. bin1212	1	0	0
CAG-485 sp. bin1104	1	1	1
CAG-485 sp. bin1147	1	1	1
CAG-485 sp. bin1123	1	1	1
CAG-485 sp. bin1130	1	1	1
CAG-485 sp. bin1053	1	1	1
CAG-485 sp. bin1094	1	0	1
CAG-485 sp. bin1011	1	1	1
CAG-485 sp. bin1043	1	0	0
CAG-485 sp. bin1101	1	1	0
CAG-485 sp. bin1026	1	0	0
CAG-485 sp. bin1115	1	0	1
CAG-485 sp. bin1002	1	1	1
CAG-485 sp. bin987	1	1	0
CAG-485 sp. bin989	1	0	0
CAG-485 sp. bin1083	1	1	1
CAG-485 sp. bin1097	1	1	1
CAG-485 sp. bin1047	1	1	1
Alistipes sp. bin1246	1	0	0
Alistipes sp. bin1254	1	0	1
CAG-485 sp. bin1034	1	1	1
CAG-485 sp022509085 bin1154	1	0	0
CAG-485 sp. bin1050	1	1	1
CAG-485 sp. bin1023	1	0	1
Alistipes sp. bin1260	1	1	1
CAG-485 sp. bin1074	1	0	0
CAG-485 sp. bin966	1	0	1
CAG-485 sp. bin1149	1	0	1
CAG-485 sp. bin1095	1	1	1
CAG-485 sp. bin1001	1	0	0
CAG-485 sp. bin1032	1	0	1
Alistipes sp. bin1239	1	0	1
CAG-485 sp. bin1004	1	1	1
CAG-485 sp. bin984	1	0	1
CAG-485 sp. bin1114	1	1	1
CAG-485 sp. bin964	1	0	1
CAG-485 sp022509145 bin1155	1	1	1
CAG-485 sp. bin1134	1	1	1
CAG-485 sp. bin1049	1	1	1
CAG-485 sp. bin1015	1	1	1
CAG-485 sp. bin976	1	0	1
Alistipes sp. bin1237	1	0	0
Alistipes sp. bin1252	1	0	1
CAG-485 sp. bin1142	1	1	1
CAG-485 sp. bin1121	0	1	1
CAG-485 sp. bin1148	0	1	0
Butyribacter sp. bin223	0	1	0
Alistipes sp. bin1251	0	1	1
Alistipes sp. bin1256	0	1	0
Alistipes sp. bin1238	0	1	1
CAG-485 sp. bin991	0	1	1
CAG-873 sp. bin1162	0	1	0
Alistipes sp. bin1258	0	1	0
CAG-485 sp. bin1030	0	1	1
CAG-485 sp. bin1106	0	1	1
CAG-485 sp. bin1113	0	1	0
CAG-485 sp. bin997	0	1	0
CAG-485 sp. bin1048	0	1	1
CAG-485 sp. bin979	0	1	1
CAG-485 sp. bin1082	0	1	0
Alistipes sp. bin1257	0	1	0
CAG-485 sp. bin1039	0	1	1
Alistipes sp. bin1245	0	0	1
CAG-485 sp. bin1117	0	0	1
CAG-485 sp. bin1089	0	0	1
CAG-873 sp. bin1186	0	0	1
JAFLTL01 sp. bin1211	0	0	1
CAG-485 sp. bin1036	0	0	1
CAG-485 sp. bin1125	0	0	1
CAG-485 sp. bin1098	0	0	1
CAG-485 sp. bin1091	0	0	1
CAG-485 sp. bin1145	0	0	1
CAG-485 sp. bin1014	0	0	1
CAG-485 sp. bin1070	0	0	1
CAG-485 sp. bin1085	0	0	1
CAG-485 sp. bin1041	0	0	1
CAG-485 sp. bin1152	0	0	1
CAG-485 sp. bin1092	0	0	1
CAG-485 sp. bin1137	0	0	1
CAG-485 sp. bin1059	0	0	1
CAG-485 sp. bin1042	0	0	1
CAG-485 sp022509165 bin1156	0	0	1
CAG-485 sp. bin1045	0	0	1
Paramuribaculum sp. bin1219	0	0	1
CAG-485 sp. bin974	0	0	1
Alistipes sp. bin1253	0	0	1
CAG-485 sp. bin1052	0	0	1
CAG-485 sp. bin1068	0	0	1
CAG-485 sp. bin1078	0	0	1
Bilophila sp. bin1318	0	0	1
CAG-485 sp. bin1132	0	0	1
CAG-485 sp. bin1060	0	0	1
CAG-485 sp. bin1100	0	0	1
CAG-485 sp. bin1077	0	0	1
CAG-485 sp. bin1055	0	0	1
CAG-485 sp. bin1018	0	0	1
CAG-485 sp. bin1109	0	0	1
Amulumruptor sp. bin959	0	0	1
CAG-485 sp. bin1143	0	0	1
CAG-485 sp. bin1096	0	0	1
Alistipes sp. bin1248	0	0	1
CAG-485 sp. bin1090	0	0	1
