# Supplementary material for: Increased urea nitrogen salvaging by a remodeled gut microbiota helps nonhibernating pikas maintain protein homeostasis during winter
Source: PLoS Biol. 2025 Oct 16;23(10):e3003436. doi: 10.1371/journal.pbio.3003436 (PMC12530534; doi:10.1371/journal.pbio.3003436)
Supplement: S11 Data — (XLSX) [file pbio.3003436.s027.xlsx]

## Sheet: Figure S4a
Treatment	Liver weight (g)
LP1	3.893
LP2	5.762
LP3	4.802
LP4	5.596
LP5	4.859
LP6	4.183
LP7	4.736
LP8	5.308
LPY1	4.635
LPY2	5.585
LPY3	4.09
LPY4	4.777
LPY5	5.079
LPY6	4.743
LPY7	5.446
LPY8	4.417

## Sheet: Figure S4b
Treatment	Percentage of liver weight to body weight (%)
LP1	2.83333
LP2	3.89061
LP3	3.45716
LP4	3.7862
LP5	3.13484
LP6	2.67455
LP7	3.16155
LP8	3.40256
LPY1	2.93354
LPY2	3.68161
LPY3	2.74313
LPY4	2.81331
LPY5	3.31961
LPY6	2.89207
LPY7	3.54557
LPY8	2.87191

## Sheet: Figure S4c
Treatment	Cps1 mRNA expression
LP1	0.161411
LP2	1.16377
LP3	1.49362
LP4	0.565975
LP5	0.869834
LP6	1.34612
LP7	1.80102
LP8	0.598246
LPY1	1.6688
LPY2	0.627989
LPY3	0.888111
LPY4	0.971854
LPY5	4.98921
LPY6	5.05886
LPY7	1.80102
LPY8	2.27965

## Sheet: Figure S4d
Treatment	Hepatic OTC (ng/g)
LP1	6.15559
LP2	6.3089
LP3	3.15621
LP4	5.93064
LP5	6.92496
LP6	4.72024
LP7	4.59327
LP8	4.39582
LPY1	5.30682
LPY2	6.65119
LPY3	6.47111
LPY4	6.67206
LPY5	6.32059
LPY6	3.98254
LPY7	3.8137
LPY8	3.43129

## Sheet: Figure S4e
Treatment	Utb mRNA expression
LP1	0.372089
LP2	1.11243
LP3	1.67449
LP4	0.407174
LP5	1.32291
LP6	0.412858
LP7	2.17908
LP8	0.518968
LPY1	5.04103
LPY2	1.92348
LPY3	0.54477
LPY4	1.49871
LPY5	4.15175
LPY6	1.87088
LPY7	0.617161
LPY8	2.45159

## Sheet: Figure S4f
Treatment	Cecal urea concentration (mg dL-1)
LP1	14.3807
LP2	17.2858
LP3	12.859
LP4	17.4241
LP5	12.7206
LP6	15.4874
LP7	14.7957
LP8	15.3491
LPY1	16.7325
LPY2	12.0289
LPY3	13.5507
LPY4	21.2976
LPY5	15.0724
LPY6	19.4992
LPY7	15.3491
LPY8	11.6139

## Sheet: Figure S4g
Treatment	NH3 concentration (μmol L-1)
LP1	8.97345
LP2	10.2249
LP3	12.2423
LP4	9.45911
LP5	12.6159
LP6	10.9534
LP7	10.9721
LP8	11.327
LPY1	17.2296
LPY2	24.832
LPY3	17.2109
LPY4	15.7913
LPY5	22.6839
LPY6	17.7526
LPY7	7.01214
LPY8	11.3457

## Sheet: Figure S4h
Treatment	Acetate	Propionate	Butyrate	Valerate	Iso-butyrate	Iso-valerate
LP1	22.5164	0.854752	0.336688	0.11156	0.069042	0.122652
LP2	25.438	1.13515	0.99884	0.218332	0.0172786	0.129466
LP3	25.7693	2.44861	2.43537	0.300464	0.0172786	0.177164
LP4	22.4562	2.38958	1.82934	0.308677	0.0524777	0.163536
LP5	15.6794	1.41555	1.03251	0.234758	0.0721478	0.156722
LP6	26.1608	1.4008	1.40287	0.349743	0.0172786	0.143094
LP7	27.6969	2.59619	1.95279	0.36617	0.0928532	0.17035
LP8	17.4263	1.14991	0.774382	0.110739	0.0524777	0.224862
LPY1	17.9986	1.32701	1.60488	0.160839	0.0586894	0.20442
LPY2	14.0229	1.13515	0.808051	0.308677	0.0483367	0.095396
LPY3	21.7032	1.10564	0.718267	0.292251	0.0172786	0.156722
LPY4	16.1011	1.26798	1.41409	0.325104	0.0597246	0.190792
LPY5	16.7938	0.987574	0.808051	0.169053	0.110453	0.109024
LPY6	15.8903	1.47459	0.830496	0.226545	0.0897474	0.129466
LPY7	25.4079	2.81756	3.99536	0.193692	0.0700773	0.06814
LPY8	25.8295	2.49289	3.00774	0.259398	0.0410898	0.156722

## Sheet: Figure S4i
Treatment	GS activity (U mg-1 protein)
LP1	88.0984
LP2	51.7333
LP3	59.5831
LP4	58.1729
LP5	70.3291
LP6	59.7811
LP7	42.63
LP8	41.8351
LPY1	43.7486
LPY2	47.3609
LPY3	56.4116
LPY4	67.6846
LPY5	82.6076
LPY6	64.4118
LPY7	45.0558
LPY8	36.5195

## Sheet: Figure S4j
Treatment	Relative abundance
	Eaat3	Snat1	Snat3	Lat1	Lat2
LP1	2.886	0.595171	0.492628	0.872225	1.29001
LP2	1.0346	0.841699	0.85179	1.39743	0.52029
LP3	0.325126	1.30258	1.56761	0.723353	0.57331
LP4	0.499679	0.503958	0.561972	0.674912	0.964189
LP5	0.817376	2.07251	1.75147	1.48738	0.715681
LP6	0.417276	1.28465	0.971691	1.0813	0.340892
LP7	1.32783	0.748138	0.857714	0.98813	1.59924
LP8	0.69211	0.651292	0.94512	0.775271	1.99638
LPY1	3.65298	0.796296	0.606496	0.356697	4.13357
LPY2	1.9712	0.813028	0.773015	0.791561	3.96518
LPY3	5.16609	0.441773	0.47256	1.01591	0.57331
LPY4	2.41007	0.824377	0.778392	2.14767	0.905877
LPY5	0.726519	0.908385	1.72736	0.401305	1.55551
LPY6	0.636871	1.14185	1.61168	0.319253	1.46144
LPY7	9.18368	1.7069	2.23236	0.836694	2.24605
LPY8	3.5778	1.45536	3.15703	0.634096	2.54451

[truncated: 1 more sheets: Figure S4k]
