# Supplementary material for: Increased urea nitrogen salvaging by a remodeled gut microbiota helps nonhibernating pikas maintain protein homeostasis during winter
Source: PLoS Biol. 2025 Oct 16;23(10):e3003436. doi: 10.1371/journal.pbio.3003436 (PMC12530534; doi:10.1371/journal.pbio.3003436)
Supplement: S12 Data — (XLSX) [file pbio.3003436.s028.xlsx]

## Sheet: Figure S5a
Treatment	Muscle weight (g)
HP-FMT1	1.568
HP-FMT2	1.833
HP-FMT3	1.798
HP-FMT4	1.197
HP-FMT5	1.596
HP-FMT6	1.509
MP-FMT1	1.693
MP-FMT2	1.291
MP-FMT3	1.242
MP-FMT4	2.002
MP-FMT5	1.185
MP-FMT6	0.94
LP-FMT1	2.161
LP-FMT2	1.591
LP-FMT3	1.06
LP-FMT4	1.585
LP-FMT5	1.333
LP-FMT6	1.636
LPY-FMT1	1.022
LPY-FMT2	1.827
LPY-FMT3	2.203
LPY-FMT4	1.16
LPY-FMT5	1.36
LPY-FMT6	1.537
Abx1	1.205
Abx2	0.882
Abx3	1.201
Abx4	1.013
Abx5	1.54

## Sheet: Figure S5b
Treatment	Percentage of muscle weight to body weight (%)
HP-FMT1	1.07397
HP-FMT2	1.0688
HP-FMT3	1.23151
HP-FMT4	0.866136
HP-FMT5	1.02177
HP-FMT6	1.07632
MP-FMT1	1.14858
MP-FMT2	0.805365
MP-FMT3	0.921365
MP-FMT4	1.25047
MP-FMT5	0.778581
MP-FMT6	0.764228
LP-FMT1	1.57622
LP-FMT2	1.21636
LP-FMT3	0.591188
LP-FMT4	0.998111
LP-FMT5	0.844205
LP-FMT6	1.31723
LPY-FMT1	0.882556
LPY-FMT2	1.25567
LPY-FMT3	1.29512
LPY-FMT4	0.713846
LPY-FMT5	1.01115
LPY-FMT6	0.869344
Abx1	0.958632
Abx2	0.863014
Abx3	0.949407
Abx4	0.969378
Abx5	0.878494

## Sheet: Figure S5c
Treatment	Hepatic OTC (ng/g)
HP-FMT1	5.46681
HP-FMT2	4.81629
HP-FMT3	8.1304
HP-FMT4	6.09931
HP-FMT5	7.30769
HP-FMT6	7.22687
MP-FMT1	5.3258
MP-FMT2	5.6643
MP-FMT3	5.76071
MP-FMT4	6.59319
MP-FMT5	4.51636
MP-FMT6	5.74896
LP-FMT1	4.1304
LP-FMT2	6.93375
LP-FMT3	4.8943
LP-FMT4	5.40572
LP-FMT5	4.22782
LP-FMT6	4.42368
LPY-FMT1	4.47915
LPY-FMT2	3.40321
LPY-FMT3	6.79911
LPY-FMT4	4.70563
LPY-FMT5	4.02893
LPY-FMT6	3.82695
Abx1	4.68043
Abx2	5.35122
Abx3	4.36817
Abx4	3.88532
Abx5	3.42125

## Sheet: Figure S5d
Treatment	Cps1 mRNA expression
HP-FMT1	2.57308
HP-FMT2	1.20038
HP-FMT3	1.60603
HP-FMT4	1.68587
HP-FMT5	2.16369
HP-FMT6	1.4575
MP-FMT1	1.68587
MP-FMT2	0.699064
MP-FMT3	1.68587
MP-FMT4	1.38847
MP-FMT5	1.4575
MP-FMT6	2.0188
LP-FMT1	0.909721
LP-FMT2	0.529791
LP-FMT3	1.12
LP-FMT4	0.791958
LP-FMT5	1.26006
LP-FMT6	1.38847
LPY-FMT1	1.39813
LPY-FMT2	1.29549
LPY-FMT3	0.872662
LPY-FMT4	0.854703
LPY-FMT5	0.596046
LPY-FMT6	0.718717
Abx1	2.43428
Abx2	1.12
Abx3	1.62845
Abx4	0.903437
Abx5	1.51939

## Sheet: Figure S5e
Treatment	Utb mRNA expression
HP-FMT1	0.662793
HP-FMT2	0.700584
HP-FMT3	0.589119
HP-FMT4	0.142263
HP-FMT5	0.41657
HP-FMT6	0.0834254
MP-FMT1	0.520017
MP-FMT2	0.924426
MP-FMT3	0.154602
MP-FMT4	0.715305
MP-FMT5	1.63199
MP-FMT6	0.33836
LP-FMT1	0.874561
LP-FMT2	1.01159
LP-FMT3	1.33481
LP-FMT4	1.02572
LP-FMT5	0.815994
LP-FMT6	0.937331
LPY-FMT1	1.23682
LPY-FMT2	2.03726
LPY-FMT3	1.05455
LPY-FMT4	0.997667
LPY-FMT5	1.20299
LPY-FMT6	2.00921
Abx1	0.263638
Abx2	0.378045
Abx3	1.22827
Abx4	0.505797
Abx5	0.357652

## Sheet: Figure S5f
Treatment	Cecal urea concentration (mg dL-1)
HP-FMT1	16.7325
HP-FMT2	21.5743
HP-FMT3	25.7245
HP-FMT4	18.8075
HP-FMT5	17.7008
HP-FMT6	22.5427
MP-FMT1	14.7957
MP-FMT2	16.4558
MP-FMT3	16.5941
MP-FMT4	22.266
MP-FMT5	16.7325
MP-FMT6	17.9775
LP-FMT1	15.0724
LP-FMT2	17.2858
LP-FMT3	15.9024
LP-FMT4	18.2542
LP-FMT5	13.274
LP-FMT6	15.3491
LPY-FMT1	8.15543
LPY-FMT2	16.1791
LPY-FMT3	16.3174
LPY-FMT4	7.18706
LPY-FMT5	11.8906
LPY-FMT6	11.3372
Abx1	21.851
Abx2	30.1513
Abx3	20.4676
Abx4	29.8747
Abx5	23.9261

## Sheet: Figure S5g
Treatment	NH3 concentration (μmol L-1)
HP-FMT1	21.4698
HP-FMT2	17.2109
HP-FMT3	18.369
HP-FMT4	18.8921
HP-FMT5	19.5085
HP-FMT6	17.4724
MP-FMT1	15.0255
MP-FMT2	16.4825
MP-FMT3	15.2123
MP-FMT4	10.9348
MP-FMT5	14.1849
MP-FMT6	13.9608
LP-FMT1	6.73195
LP-FMT2	10.5051
LP-FMT3	8.50647
LP-FMT4	5.64857
LP-FMT5	8.97345
LP-FMT6	10.2249
LPY-FMT1	8.50647
LPY-FMT2	9.45911
LPY-FMT3	9.62722
LPY-FMT4	7.21761
LPY-FMT5	9.47779
LPY-FMT6	7.59119
Abx1	2.19293
Abx2	1.66991
Abx3	3.91141
Abx4	5.68592
Abx5	2.36104

## Sheet: Figure S5h
Treatment	GS activity (U mg-1 protein)
HP-FMT1	40.64
HP-FMT2	32.98
HP-FMT3	38.25
HP-FMT4	44.12
HP-FMT5	32.15
HP-FMT6	35.55
MP-FMT1	48.98
MP-FMT2	49.81
MP-FMT3	41.25
MP-FMT4	36.73
MP-FMT5	44.21
MP-FMT6	40.12
LP-FMT1	55.22
LP-FMT2	47.55
LP-FMT3	29.86
LP-FMT4	48.74
LP-FMT5	43.92
LP-FMT6	30.66
LPY-FMT1	47.31
LPY-FMT2	38.88
LPY-FMT3	46.73
LPY-FMT4	31.05
LPY-FMT5	44.53
LPY-FMT6	40.12
Abx1	36.63
Abx2	43.75
Abx3	35.23
Abx4	35.58
Abx5	42.53

## Sheet: Figure S5i
Treatment	Acetate	Propionate	Butyrate	Valerate	Iso-butyrate	Iso-valerate
HP-FMT1	13.0892	1.31225	0.942726	0.374383	0.0586894	0.13628
HP-FMT2	15.1975	1.54838	1.77322	0.226545	0.0473014	0.095396
HP-FMT3	15.4686	1.35652	1.0774	0.210119	0.0276313	0.0626888
HP-FMT4	13.8422	3.08321	5.35334	0.382596	0.120805	0.095396
HP-FMT5	11.8844	0.958058	0.763159	0.259398	0.0421251	0.143094
HP-FMT6	15.7397	0.86951	0.426471	0.407236	0.0555835	0.13628
MP-FMT1	15.9505	1.14991	0.864165	0.407236	0.0617952	0.231676
MP-FMT2	16.2818	0.544835	0.65093	0.31689	0.131158	0.354328
MP-FMT3	12.8482	1.23846	1.2233	0.226545	0.053513	0.081768
MP-FMT4	14.8662	1.10564	1.97523	0.251185	0.0586894	0.095396
MP-FMT5	17.336	2.44861	0.684598	0.242972	0.0276313	0.06814
MP-FMT6	16.7336	1.51886	0.976394	0.251185	0.0866416	0.109024
LP-FMT1	15.5589	2.22724	0.583592	0.259398	0.0524777	0.081768
LP-FMT2	24.7754	2.87659	4.90442	0.34153	0.0462661	0.095396
LP-FMT3	17.3962	1.37128	0.695821	0.407236	0.0742184	0.129466
LP-FMT4	16.4324	1.41555	0.448917	0.218332	0.0483367	0.163536
LP-FMT5	20.6189	1.54838	0.46014	0.292251	0.0473014	0.095396
LP-FMT6	28.5402	2.33055	4.16371	0.242972	0.0669715	0.122652
LPY-FMT1	9.11349	1.09088	0.549923	0.201905	0.172569	0.074954
LPY-FMT2	15.7397	1.5041	0.886611	0.177266	0.0555835	0.109024
LPY-FMT3	17.1251	1.38604	0.639707	0.31689	0.141511	0.143094
LPY-FMT4	13.9626	0.766204	0.404025	0.390809	0.0276313	0.081768
LPY-FMT5	17.9082	0.559593	0.325465	0.776831	0.141511	0.109024
LPY-FMT6	23.0285	2.18297	4.41061	0.31689	0.151863	0.211234
Abx1	12.3965	1.93208	4.46672	0.210119	0.0876769	0.064733
Abx2	11.3122	1.38604	0.65093	0.284038	0.0545483	0.177164
Abx3	11.0411	2.84708	4.62384	0.234758	0.172569	0.156722
Abx4	11.7037	3.11272	5.08398	0.251185	0.0762889	0.081768
Abx5	8.96289	1.29749	3.41177	0.119773	0.0918179	0.081768

## Sheet: Figure S5j
Treatment	Relative abundance
	Eaat3	Snat1	Snat3	Lat1	Lat2
HP-FMT1	0.23866	2.78038	1.34496	0.473352	0.402606
HP-FMT2	0.123538	4.77428	1.59944	0.590899	0.79965
HP-FMT3	0.11057	3.06372	2.40755	0.496885	0.710763
HP-FMT4	0.26481	0.0735711	0.720747	0.0374467	0.303011
HP-FMT5	0.0704639	0.101904	1.02638	0.555163	0.627392
HP-FMT6	0.155289	0.0681701	1.10005	0.189594	0.159038
MP-FMT1	0.0916976	2.6487	1.16277	0.39529	1.06987
MP-FMT2	0.0855569	0.0125626	0.000124425	0.316655	0.589449
MP-FMT3	0.0286172	1.33356	0.495709	0.119161	0.15362
MP-FMT4	0.0491395	0.0880998	0.667836	0.264435	0.614481
MP-FMT5	0.0621987	0.00906977	0.0673381	1.69465	0.11482
MP-FMT6	0.106803	0.100501	0.98457	0.235041	0.175244
LP-FMT1	0.20349	1.33356	0.772478	0.895636	0.516715
LP-FMT2	0.344608	2.59419	1.24623	0.574741	0.553801
LP-FMT3	2.3506	1.63046	0.681869	1.34815	0.957563
LP-FMT4	1.21675	0.0998068	0.25838	0.615992	1.05514
LP-FMT5	0.825321	0.219955	1.81198	1.59216	1.82442
LP-FMT6	1.05924	0.122028	1.22907	0.973319	1.09235
LPY-FMT1	0.445355	2.76117	1.25489	1.29323	1.9019
LPY-FMT2	0.928535	2.55847	0.944463	1.64831	1.29903
LPY-FMT3	2.39999	1.63046	0.944463	0.539982	2.96378
LPY-FMT4	0.567632	0.126331	1.05524	0.441653	3.1986
LPY-FMT5	1.43697	0.205226	1.13097	1.03597	3.93794
LPY-FMT6	0.540748	0.0810683	0.502629	0.807192	4.33923
Abx1	0.0662024	1.3152	0.499157	0.200404	0.37305
Abx2	0.138988	4.12754	0.36288	0.63331	1.07731
Abx3	0.156369	3.21603	1.57742	0.269991	0.183957
Abx4	0.0739671	0.0970776	0.677159	0.155069	0.267468
Abx5	0.0155497	0.0887126	0.315906	0.536252	0.408226
