# Supplementary material for: Increased urea nitrogen salvaging by a remodeled gut microbiota helps nonhibernating pikas maintain protein homeostasis during winter
Source: PLoS Biol. 2025 Oct 16;23(10):e3003436. doi: 10.1371/journal.pbio.3003436 (PMC12530534; doi:10.1371/journal.pbio.3003436)
Supplement: S13 Data — (XLSX) [file pbio.3003436.s029.xlsx]

## Sheet: Figure S6a
	HP-FMT1	HP-FMT2	HP-FMT3	HP-FMT4	HP-FMT5	HP-FMT6	MP-FMT1	MP-FMT2	MP-FMT3	MP-FMT4	MP-FMT5	MP-FMT6	LP-FMT1	LP-FMT2	LP-FMT3	LP-FMT4	LP-FMT5	LP-FMT6	Abx1	Abx2	Abx3	Abx4	Abx5
HP-FMT1	0	0.314391	0.245089	0.244263	0.404627	0.445768	0.279031	0.286549	0.254778	0.539651	0.323936	0.596423	0.592616	0.308938	0.341412	0.574982	0.329491	0.36425	0.546506	0.525734	0.405523	0.475227	0.482973
HP-FMT2	0.314391	0	0.285971	0.26726	0.24926	0.292955	0.416193	0.291634	0.385138	0.612045	0.40777	0.466676	0.700835	0.442331	0.453837	0.659885	0.464044	0.43323	0.611644	0.640203	0.512649	0.580498	0.555164
HP-FMT3	0.245089	0.285971	0	0.237464	0.344977	0.379244	0.336997	0.286245	0.287392	0.613866	0.332819	0.543988	0.64464	0.373055	0.37081	0.61289	0.393095	0.418929	0.526033	0.594087	0.468538	0.48327	0.474812
HP-FMT4	0.244263	0.26726	0.237464	0	0.360196	0.356254	0.321206	0.227854	0.34205	0.633574	0.385503	0.53766	0.622379	0.340896	0.340672	0.595895	0.343457	0.366632	0.545273	0.567006	0.41376	0.467029	0.471239
HP-FMT5	0.404627	0.24926	0.344977	0.360196	0	0.237489	0.480038	0.371849	0.435403	0.590042	0.367983	0.389942	0.725138	0.523592	0.527318	0.720737	0.552114	0.519548	0.674461	0.696746	0.596858	0.642272	0.616285
HP-FMT6	0.445768	0.292955	0.379244	0.356254	0.237489	0	0.494013	0.377608	0.502985	0.73679	0.497917	0.313914	0.751958	0.502499	0.513072	0.735384	0.537325	0.51914	0.659246	0.688036	0.578496	0.616441	0.596591
MP-FMT1	0.279031	0.416193	0.336997	0.321206	0.480038	0.494013	0	0.322185	0.292401	0.613818	0.35946	0.629874	0.552261	0.318576	0.348939	0.5522	0.313178	0.358831	0.527331	0.494321	0.413165	0.453222	0.449957
MP-FMT2	0.286549	0.291634	0.286245	0.227854	0.371849	0.377608	0.322185	0	0.360767	0.625519	0.424168	0.570077	0.581537	0.3447	0.313473	0.572703	0.341965	0.323556	0.526909	0.548952	0.386675	0.460762	0.447076
MP-FMT3	0.254778	0.385138	0.287392	0.34205	0.435403	0.502985	0.292401	0.360767	0	0.57525	0.309261	0.637467	0.582227	0.341764	0.35876	0.555166	0.318463	0.329837	0.477234	0.551882	0.391993	0.508321	0.420517
MP-FMT4	0.539651	0.612045	0.613866	0.633574	0.590042	0.73679	0.613818	0.625519	0.57525	0	0.549303	0.833744	0.550189	0.558049	0.606926	0.511401	0.622521	0.607369	0.62533	0.476934	0.601112	0.615302	0.591926
MP-FMT5	0.323936	0.40777	0.332819	0.385503	0.367983	0.497917	0.35946	0.424168	0.309261	0.549303	0	0.582481	0.632781	0.435955	0.443353	0.614855	0.429137	0.460169	0.598785	0.596648	0.506397	0.525193	0.524409
MP-FMT6	0.596423	0.466676	0.543988	0.53766	0.389942	0.313914	0.629874	0.570077	0.637467	0.833744	0.582481	0	0.84911	0.674457	0.682973	0.834711	0.695017	0.696002	0.795596	0.798828	0.72852	0.753428	0.751953
LP-FMT1	0.592616	0.700835	0.64464	0.622379	0.725138	0.751958	0.552261	0.581537	0.582227	0.550189	0.632781	0.84911	0	0.522572	0.459375	0.486396	0.524016	0.552115	0.531674	0.347977	0.526129	0.504313	0.509241
LP-FMT2	0.308938	0.442331	0.373055	0.340896	0.523592	0.502499	0.318576	0.3447	0.341764	0.558049	0.435955	0.674457	0.522572	0	0.271463	0.517233	0.24516	0.312753	0.392962	0.441535	0.35479	0.374694	0.360554
LP-FMT3	0.341412	0.453837	0.37081	0.340672	0.527318	0.513072	0.348939	0.313473	0.35876	0.606926	0.443353	0.682973	0.459375	0.271463	0	0.494557	0.259962	0.289088	0.3989	0.466081	0.315041	0.315136	0.294746
LP-FMT4	0.574982	0.659885	0.61289	0.595895	0.720737	0.735384	0.5522	0.572703	0.555166	0.511401	0.614855	0.834711	0.486396	0.517233	0.494557	0	0.52451	0.480901	0.504683	0.43114	0.519617	0.518458	0.455312
LP-FMT5	0.329491	0.464044	0.393095	0.343457	0.552114	0.537325	0.313178	0.341965	0.318463	0.622521	0.429137	0.695017	0.524016	0.24516	0.259962	0.52451	0	0.311606	0.402097	0.505508	0.327859	0.348734	0.348671
LP-FMT6	0.36425	0.43323	0.418929	0.366632	0.519548	0.51914	0.358831	0.323556	0.329837	0.607369	0.460169	0.696002	0.552115	0.312753	0.289088	0.480901	0.311606	0	0.366187	0.49783	0.272246	0.455613	0.302673
Abx1	0.546506	0.611644	0.526033	0.545273	0.674461	0.659246	0.527331	0.526909	0.477234	0.62533	0.598785	0.795596	0.531674	0.392962	0.3989	0.504683	0.402097	0.366187	0	0.51052	0.367505	0.393253	0.291891
Abx2	0.525734	0.640203	0.594087	0.567006	0.696746	0.688036	0.494321	0.548952	0.551882	0.476934	0.596648	0.798828	0.347977	0.441535	0.466081	0.43114	0.505508	0.49783	0.51052	0	0.504803	0.496472	0.458918
Abx3	0.405523	0.512649	0.468538	0.41376	0.596858	0.578496	0.413165	0.386675	0.391993	0.601112	0.506397	0.72852	0.526129	0.35479	0.315041	0.519617	0.327859	0.272246	0.367505	0.504803	0	0.424958	0.344646
Abx4	0.475227	0.580498	0.48327	0.467029	0.642272	0.616441	0.453222	0.460762	0.508321	0.615302	0.525193	0.753428	0.504313	0.374694	0.315136	0.518458	0.348734	0.455613	0.393253	0.496472	0.424958	0	0.354892
Abx5	0.482973	0.555164	0.474812	0.471239	0.616285	0.596591	0.449957	0.447076	0.420517	0.591926	0.524409	0.751953	0.509241	0.360554	0.294746	0.455312	0.348671	0.302673	0.291891	0.458918	0.344646	0.354892	0

## Sheet: Figure S6b
	LP-FMT1	LP-FMT2	LP-FMT3	LP-FMT4	LP-FMT5	LP-FMT6	LPY-FMT1	LPY-FMT2	LPY-FMT3	LPY-FMT4	LPY-FMT5	LPY-FMT6	Abx1	Abx2	Abx3	Abx4	Abx5
LP-FMT1	0	0.522572	0.459375	0.486396	0.524016	0.552115	0.570255	0.569662	0.543518	0.475045	0.516857	0.556194	0.531674	0.347977	0.526129	0.504313	0.509241
LP-FMT2	0.522572	0	0.271463	0.517233	0.24516	0.312753	0.340462	0.300306	0.312042	0.32334	0.284702	0.395814	0.392962	0.441535	0.35479	0.374694	0.360554
LP-FMT3	0.459375	0.271463	0	0.494557	0.259962	0.289088	0.35379	0.3069	0.317383	0.292136	0.301284	0.36782	0.3989	0.466081	0.315041	0.315136	0.294746
LP-FMT4	0.486396	0.517233	0.494557	0	0.52451	0.480901	0.592225	0.602586	0.550724	0.520133	0.54079	0.463376	0.504683	0.43114	0.519617	0.518458	0.455312
LP-FMT5	0.524016	0.24516	0.259962	0.52451	0	0.311606	0.365456	0.309383	0.318964	0.326841	0.297781	0.400324	0.402097	0.505508	0.327859	0.348734	0.348671
LP-FMT6	0.552115	0.312753	0.289088	0.480901	0.311606	0	0.347764	0.315489	0.29353	0.391467	0.351326	0.359046	0.366187	0.49783	0.272246	0.455613	0.302673
LPY-FMT1	0.570255	0.340462	0.35379	0.592225	0.365456	0.347764	0	0.25563	0.323339	0.422454	0.34669	0.453288	0.488026	0.509559	0.413046	0.496089	0.42873
LPY-FMT2	0.569662	0.300306	0.3069	0.602586	0.309383	0.315489	0.25563	0	0.260073	0.329034	0.305584	0.420678	0.467854	0.531264	0.333981	0.448552	0.41981
LPY-FMT3	0.543518	0.312042	0.317383	0.550724	0.318964	0.29353	0.323339	0.260073	0	0.3677	0.320428	0.386411	0.465391	0.489279	0.358	0.481669	0.405185
LPY-FMT4	0.475045	0.32334	0.292136	0.520133	0.326841	0.391467	0.422454	0.329034	0.3677	0	0.332732	0.444183	0.421444	0.51912	0.416807	0.354842	0.380907
LPY-FMT5	0.516857	0.284702	0.301284	0.54079	0.297781	0.351326	0.34669	0.305584	0.320428	0.332732	0	0.411592	0.432699	0.462899	0.382772	0.349712	0.354081
LPY-FMT6	0.556194	0.395814	0.36782	0.463376	0.400324	0.359046	0.453288	0.420678	0.386411	0.444183	0.411592	0	0.441996	0.505732	0.388614	0.487708	0.414046
Abx1	0.531674	0.392962	0.3989	0.504683	0.402097	0.366187	0.488026	0.467854	0.465391	0.421444	0.432699	0.441996	0	0.51052	0.367505	0.393253	0.291891
Abx2	0.347977	0.441535	0.466081	0.43114	0.505508	0.49783	0.509559	0.531264	0.489279	0.51912	0.462899	0.505732	0.51052	0	0.504803	0.496472	0.458918
Abx3	0.526129	0.35479	0.315041	0.519617	0.327859	0.272246	0.413046	0.333981	0.358	0.416807	0.382772	0.388614	0.367505	0.504803	0	0.424958	0.344646
Abx4	0.504313	0.374694	0.315136	0.518458	0.348734	0.455613	0.496089	0.448552	0.481669	0.354842	0.349712	0.487708	0.393253	0.496472	0.424958	0	0.354892
Abx5	0.509241	0.360554	0.294746	0.455312	0.348671	0.302673	0.42873	0.41981	0.405185	0.380907	0.354081	0.414046	0.291891	0.458918	0.344646	0.354892	0

## Sheet: Figure S6c
Treatment	Simpson index
HP-FMT1	0.9856
HP-FMT2	0.9893
HP-FMT3	0.9858
HP-FMT4	0.9847
HP-FMT5	0.9928
HP-FMT6	0.987
MP-FMT1	0.9855
MP-FMT2	0.9888
MP-FMT3	0.981
MP-FMT4	0.8769
MP-FMT5	0.975
MP-FMT6	0.9809
LP-FMT1	0.9555
LP-FMT2	0.9836
LP-FMT3	0.9615
LP-FMT4	0.984
LP-FMT5	0.976
LP-FMT6	0.9868
LPY-FMT1	0.9871
LPY-FMT2	0.9894
LPY-FMT3	0.9835
LPY-FMT4	0.9863
LPY-FMT5	0.988
LPY-FMT6	0.972
Abx1	0.9784
Abx2	0.9707
Abx3	0.9738
Abx4	0.9838
Abx5	0.978
